# Supplementary material for: An optogenetic toolkit for light-inducible antibiotic resistance
Source: Nat Commun. 2023 Feb 23;14:1034. doi: 10.1038/s41467-023-36670-2 (PMC9950086; doi:10.1038/s41467-023-36670-2)
Supplement: Supplementary file 7 — Source Data [file 41467_2023_36670_MOESM7_ESM.xlsx]

## Sheet: Fig 1
Fig 1b
Antibiotic (ug/mL)	0	200	300	400	600	800	1200	1600
Dark	0.207	0.179	0.045	0.045	0.048	0.046	0.044	0.038
Dark	0.208	0.178	0.044	0.044	0.045	0.045	0.043	0.038
Dark	0.206	0.182	0.044	0.044	0.044	0.049	0.043	0.038
Light	0.192	0.207	0.2	0.197	0.188	0.169	0.041	0.038
Light	0.198	0.196	0.205	0.192	0.188	0.042	0.041	0.041
Light	0.208	0.204	0.201	0.195	0.186	0.04	0.038	0.037
Ctrl (-)	0.189	0.174	0.052	0.049	0.044	0.052	0.051	0.046
Ctrl (-)	0.196	0.144	0.048	0.05	0.044	0.048	0.049	0.046
Ctrl (-)	0.188	0.079	0.051	0.049	0.045	0.049	0.044	0.046
Ctrl (+)	0.198	0.199	0.192	0.183	0.176	0.175	0.18	0.184
Ctrl (+)	0.191	0.2	0.186	0.188	0.185	0.183	0.185	0.19
Ctrl (+)	0.193	0.2	0.203	0.183	0.186	0.189	0.192	0.197
WT	0.18	0.036	0.038	0.037	0.037	0.038	0.039	0.037
WT	0.178	0.041	0.036	0.037	0.037	0.037	0.037	0.036
WT	0.176	0.036	0.036	0.036	0.037	0.037	0.036	0.037
Fig 1c
		OD
	Antibiotic (ug/mL)	1600	1600	1600	1600	1600	1200	1200	1200	1200	1200	800	800	800	800	800	600	600	600	600	600	400	400	400	400	400	300	300	300	300	300	200	200	200	200	200	0	0	0	0	0
Time (h)	Strain	Dark	Light	Ctrl (-)	Ctrl (+)	WT	Dark	Light	Ctrl (-)	Ctrl (+)	WT	Dark	Light	Ctrl (-)	Ctrl (+)	WT	Dark	Light	Ctrl (-)	Ctrl (+)	WT	Dark	Light	Ctrl (-)	Ctrl (+)	WT	Dark	Light	Ctrl (-)	Ctrl (+)	WT	Dark	Light	Ctrl (-)	Ctrl (+)	WT	Dark	Light	Ctrl (-)	Ctrl (+)	WT
0.152778		0.071	0.07	0.069	0.071	0.071	0.076	0.071	0.073	0.07	0.072	0.072	0.071	0.07	0.071	0.071	0.071	0.071	0.071	0.071	0.071	0.073	0.097	0.071	0.07	0.071	0.094	0.071	0.071	0.069	0.108	0.072	0.072	0.071	0.07	0.072	0.07	0.07	0.069	0.069	0.072
0.319444		0.071	0.07	0.069	0.071	0.071	0.072	0.07	0.072	0.07	0.071	0.071	0.071	0.07	0.07	0.071	0.07	0.071	0.07	0.071	0.07	0.073	0.098	0.07	0.07	0.07	0.099	0.071	0.071	0.069	0.116	0.072	0.071	0.07	0.069	0.072	0.07	0.07	0.069	0.069	0.071
0.486111		0.071	0.07	0.069	0.071	0.071	0.072	0.071	0.072	0.07	0.071	0.072	0.071	0.07	0.07	0.071	0.07	0.071	0.07	0.071	0.07	0.073	0.098	0.07	0.069	0.071	0.103	0.071	0.07	0.069	0.122	0.072	0.072	0.07	0.07	0.072	0.071	0.07	0.069	0.069	0.072
0.652778		0.071	0.071	0.069	0.072	0.071	0.073	0.071	0.07	0.07	0.071	0.072	0.071	0.07	0.07	0.071	0.071	0.071	0.07	0.071	0.07	0.073	0.098	0.071	0.07	0.07	0.104	0.071	0.07	0.07	0.124	0.073	0.072	0.07	0.07	0.072	0.071	0.07	0.069	0.069	0.072
0.819444		0.071	0.071	0.069	0.072	0.071	0.073	0.072	0.07	0.07	0.071	0.073	0.072	0.07	0.071	0.071	0.071	0.072	0.07	0.072	0.07	0.075	0.099	0.07	0.071	0.07	0.105	0.072	0.071	0.07	0.126	0.073	0.073	0.07	0.07	0.072	0.071	0.071	0.07	0.07	0.072
0.986111		0.071	0.072	0.07	0.073	0.071	0.073	0.072	0.071	0.071	0.071	0.073	0.073	0.071	0.072	0.071	0.072	0.073	0.071	0.073	0.071	0.075	0.098	0.071	0.072	0.071	0.105	0.073	0.071	0.071	0.127	0.074	0.074	0.071	0.071	0.073	0.071	0.072	0.07	0.071	0.073
1.15278		0.071	0.072	0.07	0.073	0.071	0.073	0.073	0.071	0.071	0.072	0.074	0.074	0.072	0.073	0.072	0.073	0.074	0.071	0.074	0.072	0.076	0.098	0.072	0.073	0.072	0.105	0.074	0.072	0.072	0.127	0.074	0.074	0.071	0.072	0.074	0.071	0.072	0.071	0.071	0.073
1.31944		0.071	0.072	0.07	0.074	0.071	0.074	0.073	0.072	0.072	0.072	0.074	0.074	0.072	0.074	0.073	0.073	0.075	0.072	0.074	0.072	0.076	0.097	0.073	0.074	0.073	0.104	0.074	0.073	0.072	0.129	0.074	0.075	0.072	0.073	0.074	0.071	0.073	0.071	0.071	0.074
1.48611		0.071	0.073	0.07	0.074	0.072	0.074	0.073	0.072	0.072	0.072	0.074	0.075	0.072	0.074	0.073	0.073	0.075	0.072	0.075	0.072	0.077	0.097	0.074	0.074	0.074	0.103	0.075	0.073	0.073	0.129	0.075	0.076	0.072	0.073	0.075	0.071	0.073	0.072	0.072	0.074
1.65278		0.071	0.072	0.07	0.074	0.072	0.074	0.074	0.071	0.073	0.072	0.075	0.075	0.072	0.074	0.073	0.073	0.075	0.072	0.075	0.072	0.078	0.096	0.074	0.074	0.074	0.102	0.075	0.073	0.073	0.128	0.075	0.076	0.072	0.073	0.075	0.071	0.073	0.071	0.072	0.074
1.81944		0.071	0.073	0.07	0.074	0.072	0.074	0.074	0.071	0.073	0.072	0.075	0.075	0.072	0.074	0.073	0.073	0.075	0.072	0.075	0.072	0.079	0.095	0.074	0.075	0.074	0.102	0.075	0.073	0.073	0.128	0.075	0.076	0.072	0.074	0.075	0.072	0.074	0.072	0.072	0.074
1.98611		0.071	0.073	0.07	0.074	0.072	0.074	0.074	0.071	0.073	0.072	0.075	0.075	0.072	0.075	0.073	0.073	0.075	0.072	0.075	0.072	0.078	0.091	0.074	0.075	0.074	0.1	0.075	0.073	0.073	0.127	0.075	0.076	0.072	0.074	0.075	0.071	0.074	0.072	0.072	0.075
2.15278		0.071	0.073	0.07	0.074	0.071	0.074	0.074	0.071	0.073	0.072	0.075	0.075	0.072	0.075	0.073	0.073	0.075	0.072	0.075	0.072	0.078	0.088	0.074	0.075	0.074	0.097	0.075	0.073	0.073	0.126	0.076	0.076	0.072	0.074	0.075	0.072	0.074	0.072	0.072	0.074
2.31944		0.071	0.073	0.07	0.074	0.072	0.075	0.074	0.071	0.073	0.072	0.075	0.075	0.072	0.075	0.073	0.073	0.075	0.072	0.075	0.072	0.078	0.086	0.074	0.075	0.074	0.094	0.075	0.073	0.073	0.124	0.076	0.076	0.072	0.074	0.075	0.072	0.074	0.072	0.072	0.075
2.48611		0.071	0.072	0.07	0.075	0.072	0.074	0.074	0.071	0.073	0.072	0.075	0.075	0.072	0.075	0.073	0.073	0.075	0.072	0.075	0.072	0.078	0.082	0.074	0.075	0.074	0.09	0.075	0.073	0.073	0.122	0.076	0.077	0.073	0.074	0.075	0.072	0.074	0.072	0.072	0.075
2.65278		0.071	0.073	0.07	0.075	0.072	0.075	0.074	0.071	0.073	0.072	0.076	0.075	0.073	0.075	0.073	0.073	0.075	0.072	0.075	0.072	0.078	0.078	0.073	0.075	0.074	0.086	0.075	0.073	0.073	0.12	0.076	0.076	0.072	0.074	0.075	0.072	0.074	0.072	0.072	0.075
2.81944		0.071	0.073	0.07	0.075	0.072	0.074	0.074	0.071	0.073	0.072	0.075	0.075	0.072	0.075	0.073	0.074	0.075	0.072	0.075	0.072	0.078	0.076	0.073	0.075	0.074	0.081	0.075	0.073	0.073	0.117	0.076	0.076	0.072	0.074	0.075	0.072	0.074	0.072	0.072	0.075
2.98611		0.071	0.073	0.07	0.075	0.072	0.075	0.074	0.071	0.073	0.072	0.075	0.075	0.072	0.075	0.073	0.074	0.075	0.072	0.075	0.072	0.078	0.076	0.073	0.075	0.074	0.077	0.075	0.073	0.074	0.116	0.076	0.076	0.072	0.074	0.074	0.072	0.074	0.073	0.072	0.075
3.15278		0.071	0.072	0.07	0.075	0.072	0.075	0.074	0.071	0.073	0.072	0.076	0.075	0.072	0.075	0.073	0.074	0.076	0.072	0.075	0.072	0.078	0.076	0.073	0.075	0.074	0.074	0.075	0.073	0.074	0.113	0.076	0.076	0.072	0.074	0.074	0.072	0.074	0.073	0.072	0.075
3.31944		0.071	0.072	0.07	0.075	0.072	0.075	0.074	0.071	0.073	0.072	0.076	0.075	0.072	0.075	0.073	0.074	0.075	0.072	0.075	0.072	0.079	0.076	0.073	0.075	0.074	0.074	0.075	0.073	0.073	0.109	0.077	0.077	0.072	0.074	0.074	0.072	0.074	0.073	0.072	0.075
3.48611		0.071	0.072	0.07	0.075	0.072	0.075	0.074	0.071	0.073	0.072	0.076	0.076	0.072	0.075	0.073	0.074	0.076	0.071	0.075	0.072	0.08	0.076	0.074	0.075	0.074	0.075	0.075	0.073	0.073	0.105	0.077	0.077	0.072	0.074	0.074	0.072	0.075	0.073	0.072	0.075
3.65278		0.071	0.072	0.07	0.074	0.072	0.074	0.074	0.071	0.073	0.071	0.076	0.076	0.072	0.075	0.073	0.074	0.076	0.072	0.075	0.072	0.08	0.076	0.073	0.075	0.074	0.075	0.075	0.073	0.074	0.101	0.077	0.077	0.072	0.074	0.074	0.072	0.075	0.074	0.072	0.075
3.81944		0.071	0.073	0.07	0.074	0.071	0.074	0.074	0.071	0.073	0.071	0.076	0.076	0.072	0.075	0.073	0.074	0.077	0.072	0.075	0.072	0.081	0.076	0.073	0.075	0.073	0.075	0.076	0.073	0.073	0.096	0.078	0.077	0.072	0.074	0.075	0.073	0.075	0.074	0.072	0.075
3.98611		0.072	0.073	0.07	0.074	0.071	0.075	0.074	0.071	0.073	0.071	0.076	0.076	0.072	0.075	0.073	0.074	0.076	0.071	0.075	0.072	0.081	0.076	0.073	0.075	0.073	0.075	0.076	0.072	0.073	0.089	0.078	0.078	0.072	0.074	0.074	0.073	0.075	0.074	0.072	0.075
4.15278		0.071	0.073	0.07	0.074	0.071	0.075	0.074	0.071	0.073	0.071	0.077	0.077	0.072	0.075	0.073	0.074	0.077	0.071	0.075	0.072	0.082	0.077	0.073	0.075	0.073	0.075	0.076	0.072	0.073	0.083	0.079	0.078	0.072	0.074	0.074	0.073	0.076	0.074	0.072	0.075
4.31944		0.071	0.073	0.07	0.074	0.071	0.076	0.075	0.071	0.073	0.071	0.078	0.077	0.072	0.075	0.073	0.074	0.077	0.071	0.075	0.072	0.082	0.077	0.073	0.075	0.073	0.075	0.077	0.072	0.073	0.077	0.079	0.078	0.072	0.074	0.074	0.073	0.076	0.075	0.072	0.075
4.48611		0.072	0.073	0.07	0.075	0.071	0.076	0.075	0.071	0.073	0.071	0.079	0.077	0.072	0.075	0.073	0.075	0.078	0.071	0.075	0.072	0.084	0.078	0.073	0.075	0.073	0.075	0.077	0.072	0.073	0.072	0.08	0.079	0.072	0.074	0.074	0.074	0.076	0.075	0.072	0.075
4.65278		0.071	0.073	0.07	0.074	0.071	0.076	0.076	0.071	0.073	0.071	0.08	0.078	0.072	0.075	0.073	0.075	0.078	0.071	0.075	0.072	0.086	0.078	0.073	0.075	0.073	0.076	0.078	0.072	0.073	0.073	0.08	0.079	0.072	0.074	0.074	0.074	0.077	0.076	0.072	0.076
4.81944		0.072	0.074	0.07	0.074	0.071	0.076	0.076	0.071	0.073	0.071	0.08	0.078	0.072	0.075	0.072	0.076	0.079	0.071	0.075	0.072	0.085	0.079	0.073	0.075	0.073	0.076	0.078	0.072	0.073	0.073	0.081	0.08	0.072	0.074	0.074	0.075	0.078	0.076	0.072	0.076
4.98611		0.072	0.075	0.07	0.074	0.071	0.077	0.077	0.071	0.073	0.071	0.079	0.079	0.072	0.075	0.073	0.076	0.079	0.071	0.075	0.072	0.086	0.079	0.073	0.075	0.073	0.077	0.079	0.072	0.073	0.073	0.082	0.081	0.072	0.074	0.074	0.075	0.078	0.077	0.072	0.076
5.15278		0.072	0.074	0.07	0.074	0.071	0.078	0.078	0.071	0.073	0.071	0.082	0.08	0.072	0.075	0.072	0.077	0.08	0.071	0.075	0.072	0.087	0.08	0.073	0.075	0.073	0.077	0.079	0.072	0.073	0.073	0.083	0.081	0.072	0.074	0.074	0.075	0.079	0.078	0.072	0.076
5.31944		0.072	0.076	0.07	0.074	0.071	0.079	0.078	0.071	0.073	0.071	0.082	0.081	0.072	0.075	0.073	0.077	0.08	0.071	0.075	0.072	0.087	0.081	0.073	0.075	0.073	0.077	0.08	0.072	0.073	0.073	0.083	0.082	0.072	0.074	0.074	0.076	0.08	0.079	0.072	0.076
5.48611		0.073	0.076	0.07	0.074	0.071	0.079	0.079	0.071	0.073	0.071	0.08	0.081	0.072	0.075	0.072	0.078	0.081	0.071	0.075	0.072	0.088	0.082	0.073	0.075	0.073	0.077	0.081	0.072	0.073	0.073	0.084	0.083	0.072	0.074	0.074	0.077	0.081	0.08	0.072	0.076
5.65278		0.072	0.076	0.07	0.075	0.071	0.08	0.08	0.071	0.073	0.071	0.081	0.082	0.072	0.075	0.072	0.079	0.082	0.071	0.075	0.072	0.091	0.083	0.073	0.075	0.073	0.078	0.082	0.072	0.074	0.073	0.086	0.084	0.072	0.075	0.074	0.078	0.082	0.081	0.073	0.077
5.81944		0.073	0.076	0.07	0.075	0.071	0.081	0.08	0.071	0.073	0.071	0.081	0.082	0.072	0.075	0.072	0.079	0.083	0.071	0.076	0.072	0.093	0.083	0.073	0.075	0.073	0.078	0.083	0.072	0.074	0.073	0.088	0.086	0.072	0.075	0.075	0.079	0.083	0.082	0.073	0.077
5.98611		0.073	0.075	0.07	0.075	0.071	0.081	0.081	0.071	0.074	0.071	0.083	0.083	0.072	0.075	0.072	0.079	0.084	0.071	0.076	0.072	0.094	0.084	0.073	0.076	0.073	0.078	0.084	0.072	0.074	0.073	0.089	0.087	0.072	0.075	0.075	0.079	0.085	0.083	0.073	0.078
6.15278		0.073	0.076	0.07	0.075	0.071	0.081	0.082	0.071	0.074	0.071	0.083	0.084	0.072	0.076	0.073	0.08	0.085	0.071	0.076	0.072	0.094	0.085	0.073	0.076	0.073	0.078	0.086	0.072	0.074	0.073	0.089	0.088	0.072	0.075	0.074	0.081	0.086	0.085	0.073	0.078
6.31944		0.073	0.075	0.07	0.075	0.071	0.082	0.082	0.071	0.074	0.071	0.085	0.084	0.071	0.076	0.072	0.08	0.086	0.071	0.076	0.072	0.095	0.088	0.073	0.076	0.073	0.078	0.087	0.072	0.074	0.072	0.091	0.089	0.072	0.075	0.074	0.082	0.088	0.086	0.073	0.079
6.48611		0.073	0.074	0.07	0.076	0.071	0.081	0.082	0.071	0.074	0.071	0.084	0.085	0.071	0.076	0.072	0.08	0.088	0.071	0.076	0.072	0.095	0.089	0.072	0.076	0.073	0.078	0.089	0.072	0.074	0.072	0.09	0.092	0.072	0.075	0.074	0.083	0.089	0.088	0.073	0.079
6.65278		0.074	0.074	0.07	0.076	0.071	0.082	0.083	0.071	0.074	0.071	0.085	0.086	0.071	0.076	0.072	0.08	0.089	0.071	0.076	0.072	0.096	0.089	0.073	0.076	0.073	0.079	0.092	0.072	0.075	0.073	0.092	0.093	0.072	0.076	0.075	0.085	0.092	0.09	0.074	0.08
6.81944		0.074	0.075	0.07	0.076	0.071	0.083	0.083	0.071	0.075	0.071	0.086	0.086	0.071	0.076	0.072	0.081	0.09	0.071	0.076	0.072	0.097	0.093	0.073	0.077	0.073	0.079	0.095	0.072	0.075	0.072	0.093	0.094	0.072	0.076	0.074	0.086	0.094	0.092	0.074	0.081
6.98611		0.074	0.075	0.07	0.076	0.071	0.083	0.083	0.071	0.075	0.071	0.086	0.086	0.071	0.077	0.072	0.08	0.088	0.071	0.077	0.072	0.097	0.093	0.073	0.077	0.073	0.08	0.096	0.072	0.075	0.073	0.094	0.096	0.072	0.076	0.075	0.088	0.097	0.095	0.074	0.082
7.15278		0.074	0.074	0.07	0.077	0.071	0.084	0.083	0.071	0.075	0.071	0.084	0.088	0.072	0.077	0.072	0.08	0.091	0.071	0.077	0.072	0.097	0.095	0.073	0.077	0.073	0.081	0.098	0.072	0.076	0.072	0.094	0.101	0.072	0.076	0.075	0.091	0.1	0.097	0.075	0.083
7.31944		0.073	0.074	0.07	0.077	0.071	0.085	0.084	0.071	0.076	0.071	0.085	0.088	0.072	0.077	0.072	0.08	0.091	0.071	0.078	0.071	0.097	0.097	0.072	0.077	0.073	0.08	0.1	0.072	0.076	0.072	0.093	0.102	0.072	0.077	0.074	0.092	0.104	0.101	0.075	0.084
7.48611		0.074	0.077	0.07	0.078	0.071	0.084	0.083	0.071	0.076	0.071	0.083	0.089	0.072	0.078	0.072	0.082	0.093	0.071	0.078	0.072	0.097	0.098	0.073	0.078	0.073	0.08	0.1	0.072	0.076	0.072	0.094	0.106	0.072	0.077	0.074	0.095	0.107	0.105	0.075	0.086
7.65278		0.074	0.075	0.07	0.078	0.071	0.084	0.084	0.071	0.077	0.071	0.084	0.089	0.072	0.078	0.072	0.082	0.095	0.071	0.078	0.072	0.098	0.1	0.073	0.078	0.073	0.08	0.103	0.072	0.077	0.072	0.095	0.107	0.072	0.078	0.074	0.098	0.112	0.11	0.076	0.087
7.81944		0.075	0.075	0.07	0.079	0.071	0.084	0.083	0.071	0.077	0.071	0.086	0.089	0.072	0.078	0.072	0.082	0.097	0.071	0.079	0.072	0.097	0.103	0.073	0.079	0.073	0.08	0.106	0.072	0.077	0.072	0.094	0.11	0.072	0.078	0.075	0.101	0.116	0.115	0.077	0.089
7.98611		0.075	0.076	0.07	0.079	0.071	0.084	0.083	0.071	0.078	0.071	0.084	0.089	0.072	0.079	0.072	0.081	0.099	0.071	0.079	0.072	0.096	0.106	0.072	0.079	0.073	0.08	0.11	0.072	0.078	0.072	0.095	0.114	0.072	0.079	0.074	0.105	0.121	0.121	0.077	0.091
8.15278		0.075	0.076	0.07	0.08	0.071	0.085	0.083	0.071	0.078	0.071	0.085	0.09	0.072	0.08	0.072	0.082	0.101	0.071	0.08	0.072	0.097	0.109	0.072	0.08	0.073	0.081	0.114	0.072	0.079	0.072	0.094	0.118	0.072	0.079	0.074	0.109	0.127	0.128	0.078	0.093
8.31944		0.075	0.076	0.07	0.081	0.071	0.083	0.083	0.071	0.079	0.071	0.085	0.09	0.072	0.08	0.072	0.081	0.102	0.071	0.081	0.072	0.099	0.113	0.073	0.081	0.074	0.08	0.118	0.072	0.079	0.072	0.094	0.123	0.072	0.08	0.074	0.114	0.133	0.136	0.079	0.095
8.48611		0.075	0.075	0.07	0.083	0.071	0.084	0.082	0.071	0.08	0.071	0.085	0.09	0.072	0.081	0.072	0.08	0.104	0.071	0.081	0.072	0.096	0.117	0.072	0.082	0.073	0.08	0.122	0.072	0.081	0.072	0.094	0.128	0.072	0.081	0.074	0.119	0.14	0.146	0.08	0.098
8.65278		0.075	0.075	0.069	0.083	0.071	0.084	0.082	0.071	0.081	0.071	0.085	0.09	0.072	0.082	0.072	0.081	0.107	0.071	0.082	0.072	0.096	0.122	0.073	0.083	0.074	0.08	0.127	0.072	0.081	0.072	0.094	0.133	0.072	0.082	0.075	0.124	0.147	0.156	0.081	0.102
8.81944		0.075	0.075	0.07	0.089	0.071	0.084	0.082	0.071	0.082	0.071	0.084	0.09	0.072	0.083	0.072	0.08	0.109	0.071	0.084	0.071	0.095	0.126	0.072	0.084	0.073	0.08	0.133	0.072	0.082	0.072	0.093	0.139	0.072	0.083	0.075	0.131	0.155	0.172	0.082	0.105
8.98611		0.075	0.075	0.069	0.091	0.071	0.083	0.082	0.071	0.084	0.071	0.085	0.089	0.072	0.084	0.072	0.08	0.112	0.071	0.085	0.071	0.095	0.131	0.072	0.085	0.073	0.08	0.14	0.072	0.083	0.072	0.093	0.146	0.072	0.084	0.075	0.141	0.165	0.184	0.083	0.11
9.15278		0.075	0.075	0.069	0.093	0.071	0.084	0.081	0.071	0.085	0.071	0.084	0.09	0.071	0.086	0.072	0.08	0.115	0.071	0.086	0.072	0.095	0.137	0.073	0.086	0.073	0.08	0.147	0.072	0.085	0.072	0.093	0.154	0.072	0.085	0.075	0.148	0.18	0.199	0.085	0.115
9.31944		0.075	0.075	0.069	0.093	0.071	0.083	0.082	0.071	0.087	0.071	0.084	0.09	0.071	0.087	0.072	0.08	0.118	0.071	0.087	0.071	0.095	0.143	0.072	0.088	0.073	0.08	0.155	0.072	0.086	0.072	0.093	0.162	0.072	0.087	0.074	0.163	0.188	0.217	0.086	0.121
9.48611		0.075	0.075	0.07	0.092	0.071	0.083	0.081	0.071	0.089	0.071	0.084	0.09	0.072	0.089	0.072	0.081	0.122	0.071	0.089	0.071	0.094	0.152	0.073	0.09	0.074	0.08	0.164	0.072	0.088	0.072	0.093	0.171	0.072	0.088	0.075	0.172	0.206	0.238	0.088	0.128
9.65278		0.075	0.075	0.069	0.095	0.071	0.082	0.082	0.071	0.09	0.071	0.084	0.089	0.071	0.091	0.072	0.08	0.126	0.071	0.091	0.071	0.094	0.16	0.072	0.092	0.073	0.08	0.174	0.072	0.09	0.072	0.093	0.181	0.072	0.091	0.075	0.184	0.214	0.256	0.09	0.141
9.81944		0.075	0.075	0.07	0.099	0.071	0.083	0.082	0.071	0.093	0.071	0.083	0.089	0.072	0.094	0.072	0.08	0.132	0.071	0.093	0.072	0.094	0.17	0.073	0.094	0.074	0.08	0.184	0.073	0.092	0.072	0.092	0.192	0.072	0.093	0.075	0.195	0.231	0.27	0.092	0.153
9.98611		0.075	0.075	0.069	0.101	0.071	0.082	0.081	0.07	0.096	0.071	0.084	0.089	0.072	0.097	0.072	0.08	0.136	0.071	0.095	0.071	0.093	0.18	0.073	0.097	0.074	0.08	0.196	0.072	0.094	0.072	0.093	0.204	0.072	0.095	0.075	0.209	0.248	0.276	0.095	0.161
10.1528		0.075	0.075	0.069	0.105	0.071	0.082	0.081	0.071	0.099	0.071	0.084	0.089	0.072	0.099	0.073	0.08	0.142	0.071	0.098	0.071	0.093	0.19	0.073	0.099	0.074	0.079	0.209	0.073	0.097	0.073	0.092	0.217	0.072	0.098	0.075	0.223	0.263	0.279	0.097	0.172
10.3194		0.074	0.074	0.069	0.108	0.071	0.082	0.081	0.071	0.102	0.071	0.083	0.089	0.072	0.102	0.072	0.08	0.148	0.071	0.101	0.071	0.091	0.202	0.072	0.102	0.073	0.079	0.222	0.072	0.1	0.072	0.092	0.231	0.072	0.101	0.075	0.238	0.282	0.279	0.1	0.185
10.4861		0.075	0.074	0.069	0.115	0.071	0.082	0.081	0.071	0.107	0.071	0.083	0.089	0.072	0.106	0.072	0.08	0.156	0.071	0.104	0.071	0.093	0.215	0.072	0.106	0.074	0.079	0.237	0.073	0.103	0.072	0.091	0.247	0.072	0.105	0.075	0.255	0.297	0.279	0.103	0.201
10.6528		0.074	0.074	0.069	0.12	0.071	0.081	0.08	0.071	0.112	0.071	0.082	0.089	0.072	0.11	0.072	0.08	0.163	0.071	0.107	0.072	0.092	0.229	0.073	0.11	0.073	0.078	0.254	0.073	0.107	0.072	0.091	0.264	0.072	0.108	0.075	0.273	0.302	0.281	0.107	0.219
10.8194		0.074	0.074	0.069	0.131	0.071	0.081	0.08	0.07	0.118	0.071	0.082	0.089	0.072	0.115	0.072	0.08	0.172	0.071	0.112	0.071	0.093	0.244	0.073	0.114	0.073	0.078	0.271	0.073	0.11	0.072	0.091	0.281	0.072	0.113	0.075	0.287	0.304	0.281	0.111	0.232
10.9861		0.074	0.074	0.069	0.131	0.071	0.081	0.08	0.071	0.126	0.071	0.082	0.088	0.072	0.12	0.072	0.08	0.182	0.071	0.117	0.072	0.092	0.262	0.073	0.119	0.073	0.079	0.287	0.072	0.115	0.072	0.091	0.289	0.072	0.118	0.075	0.29	0.303	0.281	0.116	0.243
11.1528		0.074	0.074	0.069	0.137	0.071	0.081	0.08	0.071	0.131	0.071	0.082	0.088	0.072	0.125	0.072	0.079	0.192	0.071	0.122	0.071	0.092	0.28	0.072	0.125	0.073	0.078	0.291	0.072	0.12	0.072	0.09	0.291	0.072	0.123	0.074	0.291	0.302	0.282	0.121	0.256
11.3194		0.074	0.074	0.069	0.141	0.071	0.081	0.08	0.071	0.137	0.071	0.082	0.089	0.072	0.132	0.072	0.079	0.203	0.071	0.128	0.071	0.092	0.286	0.073	0.131	0.073	0.078	0.291	0.072	0.127	0.072	0.09	0.29	0.072	0.129	0.074	0.292	0.304	0.281	0.128	0.259
11.4861		0.074	0.074	0.069	0.148	0.071	0.081	0.079	0.071	0.144	0.071	0.082	0.088	0.072	0.139	0.072	0.079	0.216	0.071	0.135	0.072	0.091	0.288	0.072	0.138	0.073	0.078	0.29	0.072	0.134	0.072	0.091	0.29	0.072	0.135	0.074	0.292	0.303	0.281	0.136	0.261
11.6528		0.073	0.073	0.069	0.157	0.071	0.081	0.08	0.071	0.154	0.071	0.082	0.088	0.071	0.147	0.072	0.079	0.23	0.071	0.148	0.071	0.091	0.286	0.073	0.146	0.073	0.078	0.29	0.072	0.144	0.072	0.09	0.29	0.072	0.144	0.074	0.291	0.305	0.281	0.143	0.263
11.8194		0.074	0.074	0.069	0.167	0.071	0.08	0.08	0.07	0.165	0.071	0.081	0.088	0.071	0.163	0.072	0.079	0.245	0.071	0.155	0.071	0.091	0.286	0.072	0.159	0.073	0.078	0.29	0.073	0.155	0.072	0.09	0.29	0.072	0.152	0.074	0.292	0.305	0.281	0.154	0.259
11.9861		0.073	0.074	0.069	0.178	0.071	0.08	0.079	0.071	0.178	0.071	0.081	0.088	0.072	0.174	0.073	0.079	0.261	0.071	0.169	0.071	0.09	0.285	0.072	0.175	0.073	0.078	0.29	0.072	0.164	0.072	0.089	0.29	0.072	0.17	0.075	0.293	0.305	0.282	0.168	0.265
12.1528		0.074	0.074	0.069	0.19	0.071	0.08	0.08	0.071	0.195	0.071	0.081	0.088	0.072	0.181	0.072	0.079	0.273	0.071	0.178	0.071	0.091	0.286	0.073	0.181	0.073	0.078	0.291	0.072	0.177	0.072	0.09	0.291	0.072	0.178	0.075	0.293	0.306	0.282	0.18	0.264
12.3194		0.073	0.073	0.07	0.202	0.071	0.08	0.079	0.071	0.209	0.071	0.081	0.088	0.072	0.193	0.073	0.079	0.277	0.071	0.188	0.072	0.091	0.287	0.073	0.192	0.073	0.078	0.291	0.072	0.182	0.072	0.09	0.292	0.072	0.191	0.074	0.294	0.308	0.284	0.192	0.266
12.4861		0.073	0.073	0.069	0.216	0.071	0.08	0.079	0.076	0.217	0.071	0.081	0.088	0.072	0.206	0.072	0.079	0.275	0.071	0.201	0.071	0.091	0.287	0.073	0.205	0.073	0.077	0.292	0.072	0.196	0.072	0.089	0.293	0.072	0.2	0.074	0.294	0.308	0.283	0.204	0.266
12.6528		0.073	0.073	0.069	0.231	0.071	0.08	0.079	0.071	0.231	0.071	0.081	0.088	0.072	0.223	0.072	0.079	0.275	0.071	0.214	0.071	0.09	0.288	0.072	0.219	0.073	0.077	0.293	0.072	0.208	0.072	0.089	0.293	0.072	0.212	0.074	0.295	0.309	0.284	0.218	0.265
12.8194		0.073	0.073	0.069	0.246	0.071	0.08	0.079	0.071	0.245	0.071	0.081	0.087	0.072	0.245	0.072	0.079	0.275	0.071	0.228	0.071	0.09	0.288	0.072	0.236	0.073	0.077	0.294	0.072	0.224	0.072	0.089	0.295	0.072	0.227	0.074	0.293	0.31	0.284	0.238	0.264
12.9861		0.073	0.073	0.07	0.265	0.071	0.079	0.079	0.071	0.263	0.071	0.081	0.088	0.072	0.261	0.072	0.079	0.275	0.071	0.245	0.071	0.09	0.289	0.073	0.254	0.073	0.077	0.295	0.073	0.24	0.072	0.089	0.296	0.072	0.244	0.074	0.293	0.31	0.286	0.253	0.263
13.1528		0.073	0.073	0.069	0.28	0.071	0.079	0.079	0.07	0.268	0.071	0.081	0.087	0.072	0.266	0.072	0.079	0.276	0.071	0.26	0.072	0.09	0.291	0.073	0.27	0.073	0.077	0.297	0.073	0.253	0.072	0.089	0.298	0.072	0.269	0.074	0.296	0.31	0.287	0.269	0.266
13.3194		0.073	0.073	0.069	0.281	0.071	0.08	0.079	0.071	0.271	0.071	0.081	0.088	0.072	0.272	0.073	0.079	0.276	0.071	0.268	0.071	0.09	0.292	0.072	0.27	0.073	0.077	0.299	0.073	0.268	0.072	0.089	0.299	0.072	0.281	0.074	0.299	0.313	0.287	0.276	0.266
13.4861		0.073	0.073	0.069	0.284	0.071	0.08	0.079	0.071	0.275	0.071	0.081	0.087	0.071	0.273	0.072	0.078	0.276	0.071	0.27	0.071	0.089	0.294	0.072	0.27	0.073	0.077	0.301	0.073	0.271	0.072	0.089	0.302	0.072	0.281	0.074	0.301	0.315	0.287	0.278	0.268
13.6528		0.073	0.073	0.069	0.285	0.071	0.08	0.079	0.07	0.274	0.071	0.081	0.087	0.072	0.275	0.072	0.079	0.277	0.071	0.274	0.071	0.089	0.295	0.072	0.272	0.073	0.077	0.302	0.072	0.273	0.072	0.089	0.303	0.072	0.284	0.074	0.302	0.317	0.288	0.275	0.268
13.8194		0.073	0.073	0.069	0.285	0.071	0.08	0.079	0.071	0.274	0.071	0.08	0.087	0.071	0.276	0.072	0.079	0.278	0.071	0.275	0.071	0.089	0.297	0.072	0.274	0.073	0.077	0.304	0.072	0.275	0.072	0.089	0.305	0.072	0.287	0.074	0.302	0.319	0.288	0.271	0.268
13.9861		0.073	0.073	0.069	0.285	0.071	0.08	0.079	0.071	0.274	0.071	0.081	0.087	0.072	0.278	0.072	0.079	0.279	0.071	0.276	0.071	0.09	0.299	0.072	0.278	0.073	0.077	0.306	0.072	0.277	0.072	0.089	0.307	0.072	0.286	0.074	0.305	0.319	0.289	0.273	0.27
14.1528		0.073	0.073	0.069	0.285	0.071	0.079	0.08	0.071	0.275	0.071	0.081	0.087	0.071	0.28	0.072	0.079	0.281	0.071	0.277	0.071	0.09	0.3	0.072	0.277	0.073	0.077	0.307	0.072	0.277	0.072	0.089	0.308	0.072	0.287	0.074	0.308	0.32	0.289	0.273	0.27
14.3194		0.073	0.073	0.069	0.285	0.071	0.079	0.079	0.071	0.275	0.071	0.08	0.087	0.071	0.279	0.072	0.079	0.282	0.071	0.276	0.071	0.09	0.302	0.073	0.276	0.073	0.077	0.309	0.072	0.278	0.072	0.088	0.31	0.072	0.287	0.074	0.31	0.329	0.29	0.272	0.271
14.4861		0.073	0.073	0.069	0.286	0.071	0.079	0.079	0.071	0.276	0.071	0.08	0.087	0.071	0.277	0.072	0.078	0.284	0.071	0.279	0.071	0.09	0.304	0.072	0.275	0.073	0.076	0.311	0.072	0.279	0.072	0.089	0.312	0.072	0.287	0.074	0.313	0.325	0.29	0.273	0.271
14.6528		0.073	0.073	0.069	0.286	0.071	0.079	0.079	0.071	0.276	0.071	0.08	0.087	0.071	0.279	0.072	0.079	0.285	0.071	0.279	0.071	0.09	0.305	0.072	0.28	0.073	0.077	0.312	0.072	0.279	0.072	0.088	0.315	0.072	0.286	0.074	0.315	0.33	0.29	0.274	0.273
14.8194		0.073	0.073	0.069	0.286	0.071	0.08	0.079	0.071	0.277	0.071	0.08	0.087	0.071	0.279	0.072	0.078	0.287	0.071	0.279	0.071	0.089	0.308	0.073	0.277	0.074	0.077	0.316	0.073	0.277	0.072	0.089	0.319	0.072	0.287	0.074	0.315	0.324	0.292	0.274	0.274
14.9861		0.073	0.073	0.069	0.286	0.071	0.08	0.079	0.07	0.278	0.071	0.079	0.088	0.072	0.278	0.072	0.079	0.289	0.07	0.279	0.071	0.09	0.311	0.073	0.279	0.073	0.077	0.319	0.072	0.279	0.072	0.088	0.32	0.072	0.286	0.074	0.314	0.325	0.294	0.275	0.276
15.1528		0.073	0.073	0.069	0.287	0.071	0.079	0.079	0.07	0.277	0.071	0.08	0.087	0.071	0.279	0.072	0.079	0.29	0.071	0.279	0.071	0.089	0.314	0.072	0.277	0.073	0.077	0.321	0.072	0.28	0.072	0.088	0.319	0.072	0.287	0.074	0.312	0.327	0.295	0.275	0.276
15.3194		0.073	0.073	0.069	0.287	0.071	0.08	0.079	0.071	0.279	0.071	0.079	0.087	0.071	0.281	0.072	0.079	0.292	0.071	0.28	0.071	0.088	0.315	0.072	0.28	0.073	0.076	0.32	0.072	0.279	0.072	0.088	0.318	0.072	0.287	0.074	0.311	0.323	0.296	0.276	0.278
15.4861		0.073	0.073	0.069	0.289	0.071	0.08	0.079	0.071	0.28	0.071	0.08	0.087	0.072	0.281	0.073	0.079	0.295	0.071	0.28	0.071	0.09	0.315	0.073	0.279	0.074	0.077	0.321	0.072	0.28	0.072	0.088	0.317	0.072	0.287	0.074	0.31	0.321	0.296	0.281	0.279
15.6528		0.073	0.073	0.069	0.289	0.071	0.079	0.079	0.071	0.279	0.071	0.08	0.087	0.071	0.283	0.072	0.079	0.296	0.071	0.283	0.071	0.089	0.315	0.072	0.282	0.073	0.077	0.319	0.073	0.281	0.072	0.089	0.317	0.072	0.287	0.074	0.31	0.321	0.297	0.275	0.28
15.8194		0.073	0.073	0.069	0.29	0.071	0.08	0.079	0.07	0.28	0.071	0.08	0.087	0.071	0.281	0.072	0.078	0.297	0.07	0.284	0.071	0.09	0.314	0.073	0.28	0.073	0.076	0.318	0.072	0.282	0.072	0.088	0.316	0.072	0.288	0.074	0.308	0.32	0.296	0.275	0.279
15.9861		0.073	0.073	0.069	0.292	0.071	0.079	0.079	0.071	0.282	0.071	0.08	0.087	0.071	0.286	0.073	0.079	0.299	0.071	0.285	0.071	0.089	0.313	0.072	0.281	0.073	0.076	0.317	0.072	0.284	0.072	0.088	0.314	0.072	0.289	0.074	0.307	0.321	0.296	0.277	0.283
16.1528		0.073	0.073	0.069	0.293	0.071	0.079	0.079	0.071	0.283	0.071	0.079	0.087	0.071	0.286	0.072	0.079	0.303	0.071	0.285	0.071	0.089	0.311	0.072	0.281	0.073	0.076	0.316	0.072	0.283	0.072	0.088	0.313	0.072	0.29	0.074	0.306	0.318	0.295	0.278	0.286
16.3194		0.073	0.073	0.069	0.295	0.071	0.079	0.079	0.071	0.284	0.071	0.079	0.087	0.071	0.284	0.072	0.079	0.305	0.071	0.286	0.071	0.089	0.31	0.072	0.283	0.073	0.076	0.315	0.072	0.282	0.072	0.088	0.312	0.072	0.29	0.074	0.306	0.319	0.295	0.278	0.288
16.4861		0.072	0.073	0.069	0.296	0.071	0.079	0.079	0.07	0.286	0.071	0.08	0.087	0.071	0.287	0.073	0.079	0.307	0.071	0.289	0.071	0.089	0.309	0.072	0.284	0.073	0.076	0.314	0.072	0.284	0.072	0.088	0.311	0.072	0.291	0.074	0.305	0.316	0.295	0.283	0.29
16.6528		0.072	0.073	0.07	0.298	0.071	0.079	0.079	0.071	0.288	0.071	0.079	0.087	0.071	0.287	0.072	0.078	0.306	0.071	0.291	0.071	0.09	0.308	0.073	0.284	0.073	0.076	0.313	0.072	0.285	0.072	0.088	0.31	0.072	0.292	0.074	0.304	0.316	0.294	0.28	0.29
16.8194		0.073	0.073	0.07	0.299	0.071	0.079	0.079	0.07	0.289	0.071	0.079	0.087	0.071	0.288	0.073	0.079	0.306	0.071	0.292	0.072	0.09	0.308	0.073	0.285	0.073	0.076	0.312	0.072	0.286	0.072	0.088	0.309	0.072	0.294	0.074	0.302	0.314	0.294	0.281	0.291
16.9861		0.072	0.073	0.069	0.302	0.071	0.079	0.079	0.071	0.29	0.071	0.079	0.087	0.071	0.293	0.072	0.079	0.304	0.071	0.293	0.071	0.089	0.307	0.073	0.287	0.073	0.077	0.311	0.072	0.287	0.072	0.088	0.309	0.072	0.294	0.074	0.301	0.314	0.293	0.282	0.289
17.1528		0.073	0.073	0.069	0.303	0.071	0.079	0.079	0.071	0.291	0.071	0.079	0.087	0.071	0.293	0.072	0.079	0.303	0.07	0.294	0.071	0.089	0.306	0.073	0.288	0.073	0.077	0.31	0.072	0.287	0.072	0.088	0.308	0.072	0.295	0.074	0.299	0.313	0.293	0.292	0.289
17.3194		0.072	0.073	0.069	0.304	0.071	0.079	0.078	0.07	0.292	0.071	0.079	0.086	0.071	0.295	0.073	0.079	0.303	0.071	0.295	0.071	0.089	0.305	0.073	0.29	0.073	0.076	0.31	0.072	0.288	0.072	0.088	0.307	0.072	0.297	0.074	0.299	0.312	0.293	0.288	0.283
17.4861		0.072	0.073	0.069	0.306	0.071	0.079	0.078	0.071	0.294	0.071	0.079	0.087	0.071	0.296	0.072	0.079	0.302	0.071	0.296	0.071	0.089	0.304	0.073	0.291	0.073	0.077	0.309	0.072	0.29	0.072	0.088	0.306	0.072	0.297	0.074	0.297	0.311	0.292	0.294	0.286
Fig 1d		Counts									Dilution Correction
Dark	Antibiotic (ug/mL)	0	200	300	400	600	800	1200	1600	Antibiotic (ug/mL)	0	200	300	400	600	800	1200	1600
Sample 1	Dilution, 10^-X
	1							3	6		0	0	0	0	0	0	30	60
	2					34	6				0	0	0	0	3400	600	0	0
	3			17	4						0	0	17000	4000	0	0	0	0
	4										0	0	0	0	0	0	0	0
	5	10	28								1000000	2800000	0	0	0	0	0	0
	6										0	0	0	0	0	0	0	0
										CFU/mL	200000000	560000000	3400000	800000	680000	120000	6000	12000
Sample 1
	1							4	3		0	0	0	0	0	0	40	30
	2					32	11				0	0	0	0	3200	1100	0	0
	3			24	12						0	0	24000	12000	0	0	0	0
	4										0	0	0	0	0	0	0	0
	5	15	8								1500000	800000	0	0	0	0	0	0
	6										0	0	0	0	0	0	0	0
										CFU/mL	300000000	160000000	4800000	2400000	640000	220000	8000	6000
Sample 2
	1							5	5		0	0	0	0	0	0	50	50
	2					33	13				0	0	0	0	3300	1300	0	0
	3			17	14						0	0	17000	14000	0	0	0	0
	4										0	0	0	0	0	0	0	0
	5	18	23								1800000	2300000	0	0	0	0	0	0
	6										0	0	0	0	0	0	0	0
										CFU/mL	360000000	460000000	3400000	2800000	660000	260000	10000	10000
Sample 2
	1							6	2		0	0	0	0	0	0	60	20
	2					25	14				0	0	0	0	2500	1400	0	0
	3			13	16						0	0	13000	16000	0	0	0	0
	4										0	0	0	0	0	0	0	0
	5	12	22								1200000	2200000	0	0	0	0	0	0
	6										0	0	0	0	0	0	0	0
										CFU/mL	240000000	440000000	2600000	3200000	500000	280000	12000	4000
Sample 3
	1								4		0	0	0	0	0	0	0	40
	2					28	9				0	0	0	0	2800	900	0	0
	3			16	9						0	0	16000	9000	0	0	0	0
	4										0	0	0	0	0	0	0	0
	5	16	27								1600000	2700000	0	0	0	0	0	0
	6										0	0	0	0	0	0	0	0
										CFU/mL	320000000	540000000	3200000	1800000	560000	180000	0	8000
Sample 3
	1							7	7		0	0	0	0	0	0	70	70
	2						16				0	0	0	0	0	1600	0	0
	3			12	14	3					0	0	12000	14000	3000	0	0	0
	4										0	0	0	0	0	0	0	0
	5	10	21								1000000	2100000	0	0	0	0	0	0
	6										0	0	0	0	0	0	0	0
										CFU/mL	200000000	420000000	2400000	2800000	600000	320000	14000	14000
										Average	270000000	430000000	3300000	2300000	606667	230000	8333.33	9000
										Std.Dev.	6.66333e+07	1.43527e+08	846168	874071	67724.9	72387.8	4966.55	3741.66
		Counts									Dilution Correction
Light	Antibiotic (ug/mL)	0	200	300	400	600	800	1200	1600	Antibiotic (ug/mL)	0	200	300	400	600	800	1200	1600
Sample 1	Dilution, 10^-X
	1										0	0	0	0	0	0	0	0
	2								8		0	0	0	0	0	0	0	800
	3						23	11			0	0	0	0	0	23000	11000	0
	4										0	0	0	0	0	0	0	0
	5	7	22	26	13	9					700000	2200000	2600000	1300000	900000	0	0	0
	6										0	0	0	0	0	0	0	0
										CFU/mL	140000000	440000000	520000000	260000000	180000000	4600000	2200000	160000
Sample 1
	1								28		0	0	0	0	0	0	0	280
	2						25	10			0	0	0	0	0	2500	1000	0
	3										0	0	0	0	0	0	0	0
	4										0	0	0	0	0	0	0	0
	5	18	20	37	24	21					1800000	2000000	3700000	2400000	2100000	0	0	0
	6										0	0	0	0	0	0	0	0
										CFU/mL	360000000	400000000	740000000	480000000	420000000	500000	200000	56000
Sample 2
	1								27		0	0	0	0	0	0	0	270
	2						17	17			0	0	0	0	0	1700	1700	0
	3										0	0	0	0	0	0	0	0
	4										0	0	0	0	0	0	0	0
	5	15	21	28	22	13					1500000	2100000	2800000	2200000	1300000	0	0	0
	6										0	0	0	0	0	0	0	0
										CFU/mL	300000000	420000000	560000000	440000000	260000000	340000	340000	54000
Sample 2
	1										0	0	0	0	0	0	0	0
	2								9		0	0	0	0	0	0	0	900
	3							2			0	0	0	0	0	0	2000	0
	4										0	0	0	0	0	0	0	0
	5	10	13	32	23	20	13				1000000	1300000	3200000	2300000	2000000	1300000	0	0
	6										0	0	0	0	0	0	0	0
										CFU/mL	200000000	260000000	640000000	460000000	400000000	260000000	400000	180000
Sample 3
	1										0	0	0	0	0	0	0	0
	2								15		0	0	0	0	0	0	0	1500
	3							8			0	0	0	0	0	0	8000	0
	4										0	0	0	0	0	0	0	0
	5	17	27	16	23	36	28				1700000	2700000	1600000	2300000	3600000	2800000	0	0
	6										0	0	0	0	0	0	0	0
										CFU/mL	340000000	540000000	320000000	460000000	720000000	560000000	1600000	300000
Sample 3
	1										0	0	0	0	0	0	0	0
	2								12		0	0	0	0	0	0	0	1200
	3						24	14			0	0	0	0	0	24000	14000	0
	4										0	0	0	0	0	0	0	0
	5	25	22	32	32	22					2500000	2200000	3200000	3200000	2200000	0	0	0
	6										0	0	0	0	0	0	0	0
										CFU/mL	500000000	440000000	640000000	640000000	440000000	4800000	2800000	240000
										Average	3.06667e+08	4.16667e+08	570000000	4.56667e+08	4.03333e+08	1.38373e+08	1.25667e+06	165000
										Std.Dev.	1.26912e+08	9.0701e+07	1.44083e+08	1.20941e+08	1.85652e+08	2.30808e+08	1.10275e+06	98287.3
		Counts									Dilution Correction
Ctrl (-)	Antibiotic (ug/mL)	0	200	300	400	600	800	1200	1600	Antibiotic (ug/mL)	0	200	300	400	600	800	1200	1600
Sample 1	Dilution, 10^-X
	1					24	7		49		0	0	0	0	240	70	0	490
	2										0	0	0	0	0	0	0	0
	3			24	11						0	0	24000	11000	0	0	0	0
	4										0	0	0	0	0	0	0	0
	5	22	6								2200000	600000	0	0	0	0	0	0
	6										0	0	0	0	0	0	0	0
										CFU/mL	440000000	120000000	4800000	2200000	48000	14000	0	98000
Sample 1
	1					46	17		6		0	0	0	0	460	170	0	60
	2										0	0	0	0	0	0	0	0
	3			13	23						0	0	13000	23000	0	0	0	0
	4		38								0	380000	0	0	0	0	0	0
	5	19									1900000	0	0	0	0	0	0	0
	6										0	0	0	0	0	0	0	0
										CFU/mL	380000000	76000000	2600000	4600000	92000	34000	0	12000
Sample 2
	1					15	10		31		0	0	0	0	150	100	0	310
	2										0	0	0	0	0	0	0	0
	3			22	22						0	0	22000	22000	0	0	0	0
	4										0	0	0	0	0	0	0	0
	5	35	12								3500000	1200000	0	0	0	0	0	0
	6										0	0	0	0	0	0	0	0
										CFU/mL	700000000	240000000	4400000	4400000	30000	20000	0	62000
Sample 2
	1					31	25	2	3		0	0	0	0	310	250	20	30
	2										0	0	0	0	0	0	0	0
	3			31	18						0	0	31000	18000	0	0	0	0
	4		6								0	60000	0	0	0	0	0	0
	5	16									1600000	0	0	0	0	0	0	0
	6										0	0	0	0	0	0	0	0
										CFU/mL	320000000	12000000	6200000	3600000	62000	50000	4000	6000
Sample 3
	1					21	37	2	1		0	0	0	0	210	370	20	10
	2										0	0	0	0	0	0	0	0
	3			37	29						0	0	37000	29000	0	0	0	0
	4		13								0	130000	0	0	0	0	0	0
	5	25									2500000	0	0	0	0	0	0	0
	6										0	0	0	0	0	0	0	0
										CFU/mL	500000000	26000000	7400000	5800000	42000	74000	4000	2000
Sample 3
	1					47	13	1	7		0	0	0	0	470	130	10	70
	2										0	0	0	0	0	0	0	0
	3			18	26						0	0	18000	26000	0	0	0	0
	4										0	0	0	0	0	0	0	0
	5	9	5								900000	500000	0	0	0	0	0	0
	6										0	0	0	0	0	0	0	0
										CFU/mL	180000000	100000000	3600000	5200000	94000	26000	2000	14000
										Average	420000000	9.56667e+07	4.83333e+06	4300000	61333.3	36333.3	1666.67	32333.3
										Std.Dev.	1.75727e+08	8.20772e+07	1.74088e+06	1.26965e+06	26613.3	22286	1966.38	38872.4
		Counts									Dilution Correction
Ctrl (+)	Antibiotic (ug/mL)	0	200	300	400	600	800	1200	1600	Antibiotic (ug/mL)	0	200	300	400	600	800	1200	1600
Sample 1	Dilution, 10^-X
	1										0	0	0	0	0	0	0	0
	2										0	0	0	0	0	0	0	0
	3										0	0	0	0	0	0	0	0
	4										0	0	0	0	0	0	0	0
	5	12	15	16	12	16	21	19	17		1200000	1500000	1600000	1200000	1600000	2100000	1900000	1700000
	6										0	0	0	0	0	0	0	0
										CFU/mL	240000000	300000000	320000000	240000000	320000000	420000000	380000000	340000000
Sample 1
	1										0	0	0	0	0	0	0	0
	2										0	0	0	0	0	0	0	0
	3										0	0	0	0	0	0	0	0
	4										0	0	0	0	0	0	0	0
	5	17	13	27	16	11	19	16	15		1700000	1300000	2700000	1600000	1100000	1900000	1600000	1500000
	6										0	0	0	0	0	0	0	0
										CFU/mL	340000000	260000000	540000000	320000000	220000000	380000000	320000000	300000000
Sample 2
	1										0	0	0	0	0	0	0	0
	2										0	0	0	0	0	0	0	0
	3										0	0	0	0	0	0	0	0
	4										0	0	0	0	0	0	0	0
	5	11	12	26	17	19	18	13	11		1100000	1200000	2600000	1700000	1900000	1800000	1300000	1100000
	6										0	0	0	0	0	0	0	0
										CFU/mL	220000000	240000000	520000000	340000000	380000000	360000000	260000000	220000000
Sample 2
	1										0	0	0	0	0	0	0	0
	2										0	0	0	0	0	0	0	0
	3										0	0	0	0	0	0	0	0
	4										0	0	0	0	0	0	0	0
	5	9	18	15	21	15	12	26	30		900000	1800000	1500000	2100000	1500000	1200000	2600000	3000000
	6										0	0	0	0	0	0	0	0
										CFU/mL	180000000	360000000	300000000	420000000	300000000	240000000	520000000	600000000
Sample 3
	1										0	0	0	0	0	0	0	0
	2										0	0	0	0	0	0	0	0
	3										0	0	0	0	0	0	0	0
	4										0	0	0	0	0	0	0	0
	5	12	25	21	17	24	26	28	17		1200000	2500000	2100000	1700000	2400000	2600000	2800000	1700000
	6										0	0	0	0	0	0	0	0
										CFU/mL	240000000	500000000	420000000	340000000	480000000	520000000	560000000	340000000
Sample 3
	1										0	0	0	0	0	0	0	0
	2										0	0	0	0	0	0	0	0
	3										0	0	0	0	0	0	0	0
	4										0	0	0	0	0	0	0	0
	5	10	13	16	10	11	12	13	13		1000000	1300000	1600000	1000000	1100000	1200000	1300000	1300000
	6										0	0	0	0	0	0	0	0
										CFU/mL	200000000	260000000	320000000	200000000	220000000	240000000	260000000	260000000
										Average	2.36667e+08	320000000	4.03333e+08	310000000	320000000	360000000	3.83333e+08	3.43333e+08
										Std.Dev.	5.57375e+07	9.79796e+07	1.06896e+08	7.87401e+07	9.95992e+07	1.08074e+08	1.29872e+08	1.34114e+08
		Counts									Dilution Correction
WT	Antibiotic (ug/mL)	0	200	300	400	600	800	1200	1600	Antibiotic (ug/mL)	0	200	300	400	600	800	1200	1600
Sample 1	Dilution, 10^-X
	1										0	0	0	0	0	0	0	0
	2										0	0	0	0	0	0	0	0
	3										0	0	0	0	0	0	0	0
	4										0	0	0	0	0	0	0	0
	5	16									1600000	0	0	0	0	0	0	0
	6										0	0	0	0	0	0	0	0
										CFU/mL	320000000	0	0	0	0	0	0	0
Sample 1
	1										0	0	0	0	0	0	0	0
	2										0	0	0	0	0	0	0	0
	3										0	0	0	0	0	0	0	0
	4										0	0	0	0	0	0	0	0
	5	17									1700000	0	0	0	0	0	0	0
	6										0	0	0	0	0	0	0	0
										CFU/mL	340000000	0	0	0	0	0	0	0
Sample 2
	1										0	0	0	0	0	0	0	0
	2										0	0	0	0	0	0	0	0
	3										0	0	0	0	0	0	0	0
	4										0	0	0	0	0	0	0	0
	5	23									2300000	0	0	0	0	0	0	0
	6										0	0	0	0	0	0	0	0
										CFU/mL	460000000	0	0	0	0	0	0	0
Sample 2
	1										0	0	0	0	0	0	0	0
	2										0	0	0	0	0	0	0	0
	3										0	0	0	0	0	0	0	0
	4										0	0	0	0	0	0	0	0
	5	14									1400000	0	0	0	0	0	0	0
	6										0	0	0	0	0	0	0	0
										CFU/mL	280000000	0	0	0	0	0	0	0
Sample 3
	1										0	0	0	0	0	0	0	0
	2										0	0	0	0	0	0	0	0
	3										0	0	0	0	0	0	0	0
	4										0	0	0	0	0	0	0	0
	5	48									4800000	0	0	0	0	0	0	0
	6										0	0	0	0	0	0	0	0
										CFU/mL	960000000	0	0	0	0	0	0	0
Sample 3
	1										0	0	0	0	0	0	0	0
	2										0	0	0	0	0	0	0	0
	3										0	0	0	0	0	0	0	0
	4										0	0	0	0	0	0	0	0
	5	35									3500000	0	0	0	0	0	0	0
	6										0	0	0	0	0	0	0	0
										CFU/mL	700000000	0	0	0	0	0	0	0
										Average	510000000	0	0	0	0	0	0	0
										Std.Dev.	2.67955e+08	0	0	0	0	0	0	0
Fig 1e	Same as Fig 1a, 300ug/mL
Antibiotic (ug/mL)	300
Dark	0.045
Dark	0.044
Dark	0.044
Light	0.2
Light	0.205
Light	0.201
Ctrl (-)	0.052
Ctrl (-)	0.048
Ctrl (-)	0.051
Ctrl (+)	0.192
Ctrl (+)	0.186
Ctrl (+)	0.203
WT	0.038
WT	0.036
WT	0.036

## Sheet: Fig2
Fig 2b
P,R
Antibiotic (ug/mL)	0	400	600	800	1200	1600	2400	3200
Dark	0.115	0.12	0.086	0.09	0.047	0.035	0.035	0.034
Dark	0.141	0.124	0.113	0.101	0.048	0.036	0.036	0.036
Dark	0.157	0.074	0.092	0.087	0.044	0.037	0.036	0.035
Light	0.199	0.196	0.183	0.155	0.185	0.177	0.042	0.04
Light	0.21	0.196	0.195	0.188	0.178	0.199	0.045	0.042
Light	0.211	0.195	0.193	0.183	0.172	0.196	0.046	0.042
Ctrl (-)	0.174	0.041	0.039	0.036	0.036	0.036	0.035	0.036
Ctrl (-)	0.179	0.039	0.038	0.037	0.037	0.035	0.036	0.036
Ctrl (-)	0.179	0.039	0.038	0.038	0.037	0.036	0.036	0.035
Ctrl (+)	0.231	0.24	0.255	0.246	0.203	0.232	0.126	0.085
Ctrl (+)	0.236	0.241	0.252	0.255	0.251	0.257	0.147	0.086
Ctrl (+)	0.238	0.244	0.243	0.25	0.241	0.23	0.12	0.092
WT	0.181	0.036	0.037	0.035	0.037	0.036	0.036	0.037
WT	0.178	0.037	0.036	0.036	0.037	0.037	0.036	0.037
WT	0.18	0.057	0.038	0.037	0.037	0.035	0.035	0.036
P*,R
Antibiotic (ug/mL)	0	200	300	400	600	800	1200	1600
Dark	0.17	0.048	0.05	0.046	0.037	0.035	0.035	0.035
Dark	0.175	0.049	0.048	0.045	0.037	0.035	0.035	0.035
Dark	0.177	0.042	0.048	0.047	0.038	0.036	0.036	0.035
Light	0.181	0.172	0.168	0.173	0.176	0.08	0.037	0.036
Light	0.179	0.172	0.172	0.173	0.174	0.093	0.038	0.037
Light	0.176	0.171	0.172	0.172	0.179	0.072	0.038	0.036
Ctrl (-)	0.178	0.062	0.038	0.036	0.038	0.037	0.035	0.035
Ctrl (-)	0.174	0.062	0.038	0.04	0.037	0.037	0.036	0.035
Ctrl (-)	0.176	0.064	0.037	0.037	0.037	0.037	0.038	0.034
Ctrl (+)	0.192	0.209	0.216	0.214	0.228	0.228	0.211	0.216
Ctrl (+)	0.205	0.206	0.218	0.22	0.238	0.238	0.232	0.184
Ctrl (+)	0.203	0.22	0.221	0.229	0.262	0.282	0.241	0.17
WT	0.183	0.039	0.044	0.039	0.041	0.036	0.035	0.035
WT	0.182	0.037	0.043	0.036	0.037	0.036	0.037	0.036
WT	0.181	0.037	0.04	0.04	0.038	0.036	0.037	0.036
P**,R
Antibiotic (ug/mL)	0	150	200	300	400	600	800	1200
Dark	0.159	0.054	0.046	0.04	0.04	0.039	0.039	0.035
Dark	0.158	0.066	0.05	0.041	0.04	0.039	0.038	0.037
Dark	0.167	0.07	0.049	0.043	0.04	0.039	0.039	0.037
Light	0.183	0.174	0.171	0.178	0.114	0.041	0.039	0.036
Light	0.183	0.172	0.176	0.179	0.123	0.041	0.04	0.038
Light	0.179	0.171	0.169	0.177	0.108	0.042	0.042	0.037
Ctrl (-)	0.178	0.133	0.067	0.042	0.042	0.041	0.04	0.036
Ctrl (-)	0.178	0.138	0.052	0.043	0.043	0.042	0.039	0.037
Ctrl (-)	0.18	0.135	0.068	0.043	0.044	0.044	0.038	0.036
Ctrl (+)	0.233	0.246	0.239	0.256	0.255	0.26	0.248	0.232
Ctrl (+)	0.236	0.237	0.236	0.243	0.27	0.269	0.265	0.255
Ctrl (+)	0.245	0.243	0.231	0.236	0.271	0.289	0.244	0.259
WT	0.184	0.035	0.035	0.036	0.036	0.036	0.041	0.035
WT	0.184	0.037	0.037	0.036	0.038	0.035	0.036	0.035
WT	0.18	0.038	0.04	0.036	0.043	0.036	0.038	0.035
P,R*
Antibiotic (ug/mL)	0	2	3	4	6	8	12	16
Dark	0.206	0.195	0.18	0.051	0.039	0.038	0.036	0.034
Dark	0.188	0.198	0.176	0.054	0.043	0.037	0.035	0.036
Dark	0.19	0.191	0.172	0.055	0.041	0.037	0.036	0.034
Light	0.196	0.193	0.19	0.187	0.046	0.041	0.036	0.035
Light	0.197	0.193	0.19	0.19	0.052	0.042	0.037	0.035
Light	0.193	0.196	0.196	0.19	0.053	0.041	0.036	0.035
Ctrl (-)	0.195	0.205	0.173	0.092	0.041	0.041	0.045	0.049
Ctrl (-)	0.193	0.215	0.179	0.082	0.042	0.04	0.044	0.047
Ctrl (-)	0.191	0.214	0.186	0.087	0.042	0.04	0.048	0.046
Ctrl (+)	0.255	0.273	0.283	0.272	0.33	0.34	0.281	0.276
Ctrl (+)	0.243	0.249	0.254	0.253	0.298	0.298	0.281	0.291
Ctrl (+)	0.243	0.244	0.253	0.252	0.268	0.296	0.285	0.309
WT	0.177	0.201	0.111	0.048	0.039	0.037	0.041	0.039
WT	0.182	0.207	0.071	0.049	0.041	0.043	0.037	0.035
WT	0.183	0.204	0.11	0.052	0.039	0.039	0.036	0.04
Fig 2c
P,R
Antibiotic (ug/mL)	0	1600	2400	3200	4800	6400	9600	12800
Dark	0.114	0.163	0.178	0.086	0.05	0.042	0.036	0.035
Dark	0.125	0.179	0.193	0.096	0.052	0.043	0.037	0.035
Dark	0.155	0.175	0.17	0.1	0.053	0.043	0.037	0.035
Light	0.175	0.172	0.175	0.188	0.201	0.12	0.043	0.037
Light	0.178	0.173	0.175	0.196	0.201	0.114	0.043	0.037
Light	0.175	0.173	0.173	0.189	0.208	0.109	0.044	0.037
Ctrl (-)	0.194	0.183	0.116	0.046	0.041	0.039	0.037	0.036
Ctrl (-)	0.192	0.183	0.05	0.044	0.041	0.039	0.036	0.038
Ctrl (-)	0.193	0.185	0.075	0.045	0.039	0.039	0.038	0.036
Ctrl (+)	0.204	0.186	0.183	0.193	0.206	0.235	0.135	0.074
Ctrl (+)	0.202	0.196	0.197	0.212	0.228	0.236	0.127	0.078
Ctrl (+)	0.21	0.187	0.19	0.208	0.203	0.235	0.129	0.074
WT	0.186	0.037	0.035	0.036	0.038	0.038	0.037	0.036
WT	0.184	0.04	0.04	0.037	0.036	0.038	0.036	0.035
WT	0.187	0.037	0.04	0.036	0.037	0.037	0.035	0.036
P*,R
Antibiotic (ug/mL)	0	1200	1600	2400	3200	4800	6400	9600
Dark	0.182	0.171	0.175	0.169	0.081	0.048	0.039	0.035
Dark	0.175	0.169	0.172	0.141	0.081	0.05	0.04	0.035
Dark	0.172	0.165	0.167	0.128	0.08	0.05	0.04	0.035
Light	0.178	0.163	0.171	0.167	0.178	0.118	0.05	0.041
Light	0.177	0.171	0.17	0.168	0.16	0.118	0.05	0.037
Light	0.173	0.167	0.168	0.166	0.158	0.109	0.049	0.036
Ctrl (-)	0.172	0.164	0.163	0.159	0.097	0.058	0.045	0.038
Ctrl (-)	0.176	0.165	0.164	0.166	0.1	0.058	0.045	0.038
Ctrl (-)	0.172	0.164	0.162	0.166	0.101	0.058	0.044	0.039
Ctrl (+)	0.215	0.191	0.192	0.191	0.207	0.201	0.167	0.146
Ctrl (+)	0.209	0.194	0.195	0.194	0.203	0.195	0.214	0.09
Ctrl (+)	0.213	0.198	0.197	0.196	0.199	0.196	0.209	0.091
WT	0.182	0.037	0.039	0.037	0.039	0.038	0.038	0.035
WT	0.186	0.039	0.036	0.036	0.036	0.037	0.036	0.035
WT	0.19	0.039	0.039	0.036	0.038	0.038	0.037	0.035
P**,R
Antibiotic (ug/mL)	0	800	1200	1600	2400	3200	4800	6400
Dark	0.194	0.189	0.188	0.186	0.16	0.069	0.047	0.039
Dark	0.185	0.185	0.185	0.201	0.157	0.068	0.047	0.039
Dark	0.184	0.179	0.183	0.188	0.155	0.072	0.047	0.038
Light	0.206	0.194	0.183	0.193	0.201	0.232	0.077	0.049
Light	0.197	0.182	0.178	0.189	0.195	0.225	0.076	0.053
Light	0.195	0.18	0.179	0.183	0.213	0.223	0.07	0.049
Ctrl (-)	0.182	0.174	0.174	0.18	0.202	0.117	0.057	0.048
Ctrl (-)	0.18	0.179	0.173	0.194	0.207	0.111	0.058	0.047
Ctrl (-)	0.179	0.174	0.171	0.189	0.224	0.115	0.057	0.046
Ctrl (+)	0.214	0.201	0.203	0.206	0.243	0.274	0.223	0.233
Ctrl (+)	0.212	0.203	0.214	0.208	0.241	0.293	0.248	0.24
Ctrl (+)	0.212	0.211	0.207	0.207	0.234	0.274	0.281	0.25
WT	0.191	0.037	0.036	0.036	0.036	0.036	0.035	0.038
WT	0.192	0.037	0.038	0.037	0.039	0.038	0.036	0.035
WT	0.041	0.037	0.038	0.037	0.039	0.038	0.036	0.035
P,R*
Antibiotic (ug/mL)	0	7.5	10	15	20	30	40	60
Dark	0.175	0.179	0.158	0.042	0.049	0.046	0.038	0.036
Dark	0.172	0.179	0.164	0.044	0.048	0.046	0.039	0.034
Dark	0.172	0.178	0.163	0.044	0.046	0.051	0.039	0.035
Light	0.2	0.184	0.207	0.177	0.133	0.068	0.044	0.039
Light	0.188	0.201	0.179	0.18	0.146	0.067	0.044	0.041
Light	0.185	0.184	0.18	0.175	0.134	0.064	0.045	0.038
Ctrl (-)	0.181	0.181	0.173	0.079	0.04	0.039	0.037	0.036
Ctrl (-)	0.181	0.195	0.173	0.086	0.04	0.039	0.037	0.036
Ctrl (-)	0.181	0.183	0.172	0.105	0.042	0.037	0.037	0.035
Ctrl (+)	0.214	0.2	0.204	0.21	0.205	0.204	0.203	0.206
Ctrl (+)	0.205	0.206	0.206	0.204	0.202	0.205	0.208	0.212
Ctrl (+)	0.2	0.205	0.201	0.201	0.194	0.203	0.197	0.213
WT	0.187	0.038	0.04	0.039	0.038	0.038	0.039	0.037
WT	0.193	0.039	0.039	0.039	0.041	0.041	0.04	0.04
WT	0.183	0.038	0.041	0.037	0.037	0.038	0.04	0.041
Fig 2d	Same as Fig 2b, P*,R, 300 ug/mL
Antibiotic (ug/mL)	300
Dark	0.05
Dark	0.048
Dark	0.048
Light	0.168
Light	0.172
Light	0.172
Ctrl (-)	0.038
Ctrl (-)	0.038
Ctrl (-)	0.037
Ctrl (+)	0.216
Ctrl (+)	0.218
Ctrl (+)	0.221
WT	0.044
WT	0.043
WT	0.04

## Sheet: Fig3
Fig 3b
cat
Antibiotic (ug/mL)	0	5	7.5	10	15	20	30	40
Dark	0.198	0.175	0.165	0.129	0.048	0.04	0.037	0.035
Dark	0.189	0.171	0.168	0.117	0.048	0.041	0.037	0.035
Dark	0.182	0.166	0.16	0.109	0.049	0.043	0.038	0.035
Light	0.184	0.18	0.172	0.166	0.166	0.105	0.042	0.038
Light	0.181	0.176	0.17	0.167	0.163	0.102	0.045	0.038
Light	0.183	0.175	0.17	0.165	0.159	0.099	0.044	0.038
Ctrl (-)	0.198	0.167	0.137	0.066	0.055	0.047	0.04	0.04
Ctrl (-)	0.193	0.164	0.136	0.071	0.055	0.046	0.042	0.04
Ctrl (-)	0.193	0.164	0.15	0.074	0.059	0.049	0.041	0.044
Ctrl (+)	0.191	0.206	0.187	0.198	0.203	0.207	0.203	0.186
Ctrl (+)	0.191	0.192	0.199	0.208	0.211	0.215	0.215	0.194
Ctrl (+)	0.189	0.188	0.187	0.192	0.197	0.212	0.197	0.193
WT	0.187	0.089	0.068	0.056	0.047	0.044	0.042	0.04
WT	0.188	0.096	0.073	0.06	0.047	0.043	0.041	0.039
WT	0.19	0.101	0.081	0.055	0.045	0.043	0.039	0.039
catT172A
Antibiotic (ug/mL)	0	5	7.5	10	15	20	30	40
Dark	0.232	0.091	0.049	0.041	0.039	0.038	0.036	0.038
Dark	0.223	0.084	0.051	0.042	0.04	0.039	0.037	0.037
Dark	0.22	0.081	0.052	0.044	0.042	0.041	0.038	0.038
Light	0.221	0.2	0.192	0.189	0.076	0.048	0.039	0.037
Light	0.216	0.202	0.189	0.191	0.083	0.052	0.04	0.039
Light	0.218	0.199	0.19	0.193	0.09	0.052	0.042	0.039
Ctrl (-)	0.231	0.111	0.068	0.05	0.047	0.043	0.041	0.039
Ctrl (-)	0.211	0.105	0.074	0.056	0.05	0.045	0.041	0.039
Ctrl (-)	0.213	0.115	0.086	0.059	0.051	0.047	0.041	0.039
Ctrl (+)	0.184	0.184	0.181	0.18	0.18	0.179	0.18	0.173
Ctrl (+)	0.187	0.187	0.183	0.183	0.183	0.183	0.182	0.181
Ctrl (+)	0.187	0.186	0.182	0.184	0.183	0.181	0.183	0.181
WT	0.192	0.094	0.078	0.055	0.045	0.042	0.039	0.038
WT	0.193	0.092	0.073	0.05	0.043	0.041	0.039	0.037
WT	0.19	0.075	0.064	0.051	0.046	0.041	0.039	0.04
Fig 3c
cat
Antibiotic (ug/mL)	0	75	100	150	200	300	400	600
Dark	0.218	0.188	0.149	0.045	0.038	0.037	0.036	0.035
Dark	0.204	0.179	0.153	0.049	0.04	0.037	0.036	0.036
Dark	0.202	0.173	0.136	0.047	0.04	0.038	0.036	0.036
Light	0.205	0.183	0.173	0.169	0.171	0.038	0.036	0.036
Light	0.203	0.181	0.179	0.171	0.173	0.038	0.038	0.038
Light	0.207	0.202	0.199	0.185	0.181	0.038	0.039	0.038
Ctrl (-)	0.209	0.037	0.039	0.038	0.039	0.038	0.037	0.036
Ctrl (-)	0.208	0.038	0.038	0.038	0.039	0.037	0.038	0.037
Ctrl (-)	0.208	0.039	0.039	0.038	0.038	0.038	0.039	0.037
Ctrl (+)	0.23	0.216	0.221	0.215	0.208	0.038	0.037	0.036
Ctrl (+)	0.23	0.231	0.242	0.219	0.206	0.038	0.038	0.036
Ctrl (+)	0.217	0.207	0.206	0.203	0.187	0.037	0.037	0.036
WT	0.138	0.036	0.037	0.036	0.037	0.037	0.036	0.036
WT	0.146	0.039	0.038	0.036	0.038	0.038	0.037	0.036
WT	0.172	0.036	0.038	0.038	0.039	0.039	0.037	0.036
catT172A
Antibiotic (ug/mL)	0	37.5	50	75	100	150	200	300
Dark	0.206	0.134	0.059	0.041	0.038	0.037	0.036	0.036
Dark	0.198	0.119	0.058	0.043	0.04	0.038	0.037	0.036
Dark	0.193	0.115	0.057	0.043	0.04	0.038	0.037	0.035
Light	0.195	0.177	0.172	0.163	0.157	0.047	0.036	0.036
Light	0.191	0.175	0.172	0.166	0.147	0.049	0.038	0.037
Light	0.192	0.175	0.171	0.163	0.164	0.049	0.038	0.036
Ctrl (-)	0.191	0.15	0.061	0.048	0.04	0.037	0.038	0.036
Ctrl (-)	0.193	0.125	0.061	0.052	0.039	0.037	0.038	0.037
Ctrl (-)	0.196	0.128	0.063	0.049	0.04	0.039	0.036	0.036
Ctrl (+)	0.217	0.201	0.201	0.198	0.2	0.193	0.183	0.038
Ctrl (+)	0.21	0.204	0.204	0.207	0.214	0.205	0.202	0.038
Ctrl (+)	0.211	0.194	0.201	0.2	0.203	0.202	0.186	0.039
WT	0.168	0.057	0.039	0.039	0.039	0.039	0.037	0.037
WT	0.188	0.056	0.04	0.038	0.038	0.039	0.038	0.037
WT	0.188	0.04	0.039	0.039	0.038	0.038	0.039	0.037
Fig 3d	Same as Fig 3c, catT172A, 75 ug/mL
Antibiotic (ug/mL)	75
Dark	0.041
Dark	0.043
Dark	0.043
Light	0.163
Light	0.166
Light	0.163
Ctrl (-)	0.048
Ctrl (-)	0.052
Ctrl (-)	0.049
Ctrl (+)	0.198
Ctrl (+)	0.207
Ctrl (+)	0.2
WT	0.039
WT	0.038
WT	0.039

## Sheet: Fig4
Fig 4b
Antibiotic (ug/mL)	0	0.375	0.5	0.75	1	1.5	2	3
Dark	0.181	0.192	0.175	0.082	0.041	0.039	0.037	0.037
Dark	0.176	0.187	0.181	0.082	0.045	0.039	0.037	0.036
Dark	0.174	0.187	0.191	0.114	0.044	0.04	0.039	0.036
Light	0.193	0.207	0.202	0.202	0.117	0.06	0.044	0.043
Light	0.196	0.2	0.206	0.213	0.131	0.061	0.047	0.044
Light	0.192	0.214	0.206	0.2	0.115	0.06	0.045	0.044
Ctrl (-)	0.176	0.195	0.188	0.089	0.048	0.044	0.04	0.038
Ctrl (-)	0.176	0.202	0.198	0.105	0.053	0.044	0.04	0.039
Ctrl (-)	0.177	0.197	0.201	0.109	0.066	0.044	0.041	0.039
Ctrl (+)	0.2	0.195	0.202	0.215	0.207	0.201	0.191	0.185
Ctrl (+)	0.205	0.211	0.209	0.205	0.207	0.209	0.198	0.186
Ctrl (+)	0.203	0.2	0.199	0.2	0.198	0.2	0.192	0.188
WT	0.183	0.048	0.047	0.044	0.043	0.042	0.04	0.037
WT	0.182	0.055	0.049	0.045	0.044	0.042	0.042	0.037
WT	0.18	0.055	0.049	0.045	0.046	0.042	0.04	0.037
Fig 4c
Antibiotic (ug/mL)	0	1	1.5	2	3	4	6	8
Dark	0.181	0.136	0.117	0.069	0.055	0.044	0.039	0.038
Dark	0.195	0.172	0.114	0.081	0.052	0.042	0.04	0.038
Dark	0.192	0.191	0.112	0.073	0.052	0.044	0.039	0.038
Light	0.199	0.221	0.214	0.217	0.212	0.213	0.088	0.058
Light	0.203	0.213	0.217	0.215	0.216	0.207	0.081	0.053
Light	0.2	0.208	0.21	0.227	0.218	0.198	0.085	0.056
Ctrl (-)	0.188	0.194	0.124	0.079	0.05	0.047	0.044	0.04
Ctrl (-)	0.201	0.2	0.121	0.066	0.059	0.051	0.045	0.04
Ctrl (-)	0.198	0.185	0.132	0.09	0.065	0.052	0.043	0.04
Ctrl (+)	0.206	0.2	0.222	0.232	0.226	0.207	0.201	0.195
Ctrl (+)	0.209	0.215	0.219	0.229	0.231	0.224	0.198	0.198
Ctrl (+)	0.241	0.208	0.205	0.214	0.208	0.229	0.223	0.201
WT	0.247	0.074	0.067	0.058	0.042	0.043	0.041	0.042
WT	0.283	0.073	0.062	0.053	0.042	0.042	0.043	0.042
WT	0.278	0.084	0.067	0.057	0.043	0.044	0.042	0.043
Fig 4d	Same as Fig 4c, 4 ug/mL
Antibiotic (ug/mL)	4
Dark	0.044
Dark	0.042
Dark	0.044
Light	0.213
Light	0.207
Light	0.198
Ctrl (-)	0.047
Ctrl (-)	0.051
Ctrl (-)	0.052
Ctrl (+)	0.207
Ctrl (+)	0.224
Ctrl (+)	0.229
WT	0.043
WT	0.042
WT	0.044

## Sheet: Fig5
Fig 5a	Cell count data calculated by DeLTA 2.0.
Condition	Dark	Dark	Dark	Dark	Dark	Dark	Dark	Dark	Dark	Light	Light	Light	Light	Light	Light	Light	Light	Light
Sample	OptoCre	OptoCre	OptoCre	Ctrl (-)	Ctrl (-)	Ctrl (-)	Ctrl (+)	Ctrl (+)	Ctrl (+)	OptoCre	OptoCre	OptoCre	Ctrl (-)	Ctrl (-)	Ctrl (-)	Ctrl (+)	Ctrl (+)	Ctrl (+)
Time
0	10	5	9	10	4	5	5	5	7	27	38	37	8	19	3	21	24	19
0.25	10	5	9	11	5	5	5	5	8	31	40	39	8	19	2	27	27	21
0.5	10	5	10	13	7	5	5	6	8	32	41	39	8	21	3	31	29	25
0.75	10	5	10	15	7	5	6	7	9	34	45	43	8	20	3	35	33	30
1	10	5	10	15	7	5	9	9	10	36	49	44	8	23	3	41	37	33
1.25	11	5	10	15	7	5	10	9	13	38	51	48	8	23	3	46	39	34
1.5	11	5	11	15	8	5	10	11	15	43	53	51	8	25	3	59	46	39
1.75	11	5	10	13	8	5	12	11	16	44	58	52	8	21	3	66	56	50
2	11	5	11	12	8	5	15	11	17	48	62	57	8	26	3	71	61	57
2.25	11	5	11	11	8	5	15	12	20	51	68	59	8	26	3	74	66	62
2.5	11	5	11	9	8	5	18	14	25	51	71	63	9	25	3	96	76	67
2.75	11	5	11	10	8	5	20	18	27	54	72	67	9	26	3	108	87	78
3	11	5	11	9	8	6	27	20	29	61	78	69	9	25	3	122	97	90
3.25	11	5	12	10	8	6	30	20	33	61	82	73	9	26	3	132	109	104
3.5	11	5	12	9	8	6	33	19	36	62	85	77	9	26	3	140	123	108
3.75	11	5	12	11	8	6	33	24	45	66	89	76	9	26	3	173	136	120
4	11	5	12	12	8	6	41	27	49	68	92	85	9	26	3	195	148	138
4.25	11	5	12	11	8	6	48	34	52	72	103	90	9	26	3	216	170	151
4.5	11	5	12	11	8	6	54	36	56	80	112	93	9	26	3	230	188	166
4.75	11	5	12	11	8	6	56	38	64	82	118	97	9	26	4	250	206	180
5	11	5	12	11	8	5	64	38	67	85	126	103	9	25	3	282	229	195
5.25	11	5	12	12	7	5	72	41	74	95	134	111	9	27	3	313	246	225
5.5	11	5	12	11	7	6	85	45	86	104	143	118	9	26	3	344	277	240
5.75	11	4	12	10	7	5	95	51	100	113	150	126	9	25	3	373	302	262
6	11	4	12	11	7	5	109	58	105	117	158	135	9	25	3	394	329	276
6.25	11	4	12	12	7	5	119	62	104	125	166	150	9	26	4	437	358	297
6.5	11	4	12	11	7	5	122	59	105	133	174	154	9	26	3	484	378	332
6.75	11	4	12	12	7	5	129	68	108	143	197	169	6	25	3	531	411	367
7	11	4	12	11	7	5	142	70	115	158	211	179	9	25	3	576	448	395
7.25	11	4	12	11	7	5	165	89	123	167	228	189	9	25	4	630	491	438
7.5	11	4	12	11	7	5	174	95	138	173	251	204	9	26	4	681	541	476
7.75	11	4	12	11	7	5	187	101	138	193	266	221	9	25	3	720	576	520
8	11	4	12	12	7	5	194	110	162	204	293	243	9	26	5	786	626	574
8.25	11	4	12	11	8	5	197	119	178	225	318	266	9	26	5	860	678	617
8.5	11	4	12	12	8	5	213	132	182	235	345	284	9	24	4	920	741	668
8.75	11	4	12	12	8	5	229	142	190	252	382	296	9	26	3	986	819	721
9	11	4	12	12	7	5	244	151	205	283	406	314	9	26	5	1059	869	794
9.25	11	4	12	12	7	5	272	158	209	309	446	331	9	26	4	1141	950	850
9.5	11	4	12	12	7	5	272	172	222	333	495	364	9	26	5	1243	990	914
9.75	11	4	12	11	8	5	287	186	249	364	551	386	9	25	5	1336	1024	986
10	11	4	12	11	8	5	323	199	257	388	593	407	9	25	4	1450	1111	1058
10.25	11	4	12	11	8	5	332	207	260	414	646	447	9	26	4	1577	1216	1114
10.5	11	4	12	12	8	5	358	223	265	441	710	448	9	26	3	1658	1304	1207
10.75	11	4	12	14	8	5	372	234	272	493	777	508	9	26	3	1758	1196	1166
11	11	4	12	12	7	5	382	242	266	527	857	535	9	24	4	1871	1541	1325
11.25	11	4	12	12	8	5	401	245	216	581	911	584	9	24	3	1965	1438	1463
11.5	11	4	12	14	8	6	419	272	225	610	970	639	9	25	3	2062	1358	1626
11.75	11	4	12	14	7	7	455	296	259	636	1024	665	9	24	3	1965	1160	1691
12	11	4	12	12	6	7	464	305	435	700	1091	700	9	24	3	1774	1073	1730
12.25	11	4	12	13	7	7	485	308	498	739	1147	737	9	24	3	643	823	1226
12.5	11	4	12	14	7	7	516	315	483	777	1209	763	9	25	3	2022	1342	943
12.75	11	4	12	13	7	7	561	346	511	840	1308	776	9	25	3	1781	1271	748
13	11	4	12	12	7	7	609	347	554	877	1368	815	9	26	3	1545	1044	620
13.25	11	4	12	13	4	7	651	355	611	946	1446	853	9	24	3	1375	1223	990
13.5	11	4	12	13	4	7	721	389	604	991	1536	945	9	25	3	1020	1306	889
13.75	11	4	12	13	4	7	775	393	732	1030	1603	968	9	24	3	1026	1424	812
14	11	4	12	10	4	6	820	411	731	1163	1638	1067	9	25	3	1238	1014	671
14.25	11	4	11	11	4	6	866	443	790	1267	1565	1141	9	25	3	957	867	747
14.5	11	4	12	12	4	6	906	473	773	1256	1565	1198	9	25	3	636	792	545
14.75	11	4	11	11	4	6	919	493	770	1243	1580	1350	9	26	4	657	769	587
15	11	4	11	11	4	6	954	551	818	686	1723	1317	10	25	3	716	670	599
15.25	11	4	11	10	4	6	1023	594	984	475	1338	1330	10	26	3	543	443	576
15.5	11	4	11	11	4	5	1047	647	1075	531	1221	914	10	25	4	608	424	416
15.75	10	4	12	11	4	6	1121	712	1133	749	1250	1255	9	26	3	436	391	420
16	12	4	11	12	4	6	1157	767	1207	824	1485	900	9	26	3	424	465	369
16.25	11	4	12	12	4	6	1262	836	1231	805	1459	1019	9	25	3	563	534	405
16.5	10	4	12	11	4	6	1242	949	1227	861	1614	967	10	26	3	416	465	442
16.75	11	4	11	11	4	6	1190	1008	1463	889	1567	887	10	28	3	364	377	230
17	11	4	11	12	3	6	1239	1120	1420	694	1579	973	10	27	3	324	399	332
17.25	11	4	11	12	3	7	1345	1255	1647	640	1526	958	10	25	4	362	388	230
17.5	11	4	11	12	3	7	1674	1291	1831	638	1473	948	10	28	3	489	380	154
17.75	12	3	11	12	3	6	1846	1345	1894	618	957	1002	10	27	3	455	367	127
18	12	4	10	12	3	7	1834	1462	1691	732	1127	794	10	28	3	410	445	92
18.25	12	4	11	11	3	6	1864	1364	1982	702	1183	670	10	27	3	457	406	107
18.5	12	3	11	12	3	6	1930	1790	1965	591	1164	697	10	28	3	443	421	155
18.75	12	4	11	11	3	6	2031	1481	2093	594	1007	697	10	27	3	334	425	90
19	14	4	10	11	3	5	1846	1847	1923	531	949	811	10	29	4	392	435	92
19.25	14	4	11	10	3	6	1832	2280	1922	550	987	745	10	28	3	319	421	59
19.5	14	4	11	9	3	5	1562	2420	1498	575	901	774	10	28	3	398	440	123
19.75	13	4	13	8	3	5	1520	2388	1512	667	920	775	10	25	3	349	433	118
20	14	5	11	10	3	5	1413	2302	1468	691	851	783	10	24	2	367	440	156
Fig 5b	Cell count data calculated by DeLTA 2.0.
Condition	Dark	Dark	Dark	Dark	Dark	Dark	Dark	Dark	Dark	Light	Light	Light	Light	Light	Light	Light	Light	Light
Sample	OptoCre	OptoCre	OptoCre	Ctrl (-)	Ctrl (-)	Ctrl (-)	Ctrl (+)	Ctrl (+)	Ctrl (+)	OptoCre	OptoCre	OptoCre	Ctrl (-)	Ctrl (-)	Ctrl (-)	Ctrl (+)	Ctrl (+)	Ctrl (+)
Time
0	23	20	25	21	18	22	50	36	42	49	45	38	26	12	36	22	26	18
0.333333	23	20	28	22	18	23	51	36	50	50	37	33	29	17	36	24	27	19
0.666667	23	19	28	22	19	25	55	38	52	55	40	32	26	14	36	25	36	21
1	24	19	28	22	19	25	64	46	63	59	43	36	31	14	36	27	39	24
1.33333	24	20	29	22	19	23	78	62	69	59	46	35	31	15	37	36	45	31
1.66667	24	18	29	23	19	24	90	72	88	64	47	35	32	16	38	44	58	36
2	24	19	29	22	19	24	103	88	114	66	53	32	31	16	37	51	71	44
2.33333	25	19	30	23	19	24	124	114	131	64	48	37	29	16	41	60	77	58
2.66667	24	19	30	23	19	24	168	137	157	66	49	38	30	16	37	74	100	77
3	24	19	30	23	19	24	204	175	192	68	51	37	31	16	40	88	136	87
3.33333	25	20	30	23	17	25	237	221	223	69	52	38	33	16	40	97	148	99
3.66667	25	20	29	25	19	25	273	254	265	71	52	40	32	17	42	113	170	124
4	25	20	29	25	18	25	329	291	322	72	57	40	31	17	41	128	211	139
4.33333	25	20	30	24	18	25	393	352	372	73	56	40	32	17	43	137	250	167
4.66667	25	20	29	26	18	25	448	438	430	75	61	40	33	17	43	166	281	187
5	25	20	29	26	18	25	521	499	476	75	61	40	32	17	43	194	341	222
5.33333	25	20	30	25	19	25	612	568	547	80	62	44	32	17	44	228	406	257
5.66667	25	20	30	25	18	25	695	633	643	80	64	46	36	17	45	254	480	304
6	25	20	31	25	19	26	815	694	716	84	66	49	35	19	45	286	566	343
6.33333	26	20	31	25	20	26	926	783	805	89	63	49	36	20	44	327	653	397
6.66667	26	20	30	28	21	26	1022	876	923	90	71	54	35	20	47	377	765	459
7	26	20	31	28	21	26	1189	929	1022	96	77	58	36	21	47	447	900	545
7.33333	26	19	30	30	20	26	1378	995	1179	101	78	64	34	21	46	513	1016	628
7.66667	26	20	30	29	23	26	1544	1104	1258	111	87	61	36	21	47	580	1113	744
8	26	20	31	30	26	26	1683	1181	1387	117	90	70	36	20	48	646	1187	856
8.33333	26	20	30	30	25	27	1787	1265	1486	117	95	69	38	21	49	750	1335	973
8.66667	26	20	30	30	25	28	1867	1349	1602	133	108	71	38	21	51	836	1455	1118
9	26	20	30	31	25	28	2007	1484	1708	153	126	84	38	21	53	927	1465	1316
9.33333	25	20	30	31	26	29	2139	1574	1846	165	128	87	40	21	52	1063	1812	1539
9.66667	25	20	30	31	28	31	2227	1716	1997	178	131	99	36	23	54	1236	1868	1870
10	24	20	30	32	28	32	2171	1814	2029	190	147	103	35	24	56	1476	2034	2204
10.3333	24	20	29	33	30	32	2199	1834	2044	216	173	106	38	23	60	1745	2047	2419
10.6667	24	20	31	33	32	32	2103	2015	1972	247	198	116	39	23	63	1976	2229	2474
11	24	20	31	36	34	34	1960	1829	2047	257	210	130	40	24	66	2212	2358	2449
11.3333	25	20	31	40	35	35	1847	1914	1979	285	228	140	40	25	68	2250	2206	2267
11.6667	25	19	32	40	36	34	1834	1910	1873	335	271	160	42	25	75	2113	2196	2289
12	25	19	32	40	36	32	1707	1859	1820	365	306	169	46	26	80	2068	1983	2431
12.3333	25	19	32	41	40	37	1804	1813	1810	404	361	182	47	26	86	2190	1997	2312
12.6667	25	19	32	42	41	39	1612	1795	1816	453	381	200	51	30	86	2198	1924	2219
13	25	19	32	46	44	44	1547	1793	1815	499	451	242	54	30	96	1961	1912	2307
13.3333	25	19	32	46	45	47	1570	1783	1784	571	511	276	54	30	101	1937	1894	2125
13.6667	25	20	34	48	45	54	1482	1767	1707	646	555	305	58	32	108	2003	1692	2053
14	26	20	34	49	47	53	1432	1798	1692	729	639	340	61	32	120	1946	1685	1970
14.3333	26	19	35	51	49	56	1482	1752	1673	827	714	375	68	34	124	1902	1654	1874
14.6667	26	19	35	53	54	59	1411	1744	1583	915	800	426	72	33	134	1886	1546	1807
15	26	20	33	55	58	65	1398	1656	1638	1011	861	483	76	34	144	1914	1564	1830
15.3333	27	19	30	60	57	71	1445	1753	1564	1123	990	548	84	39	148	1889	1574	1759
15.6667	27	19	32	61	61	79	1361	1712	1622	1236	1106	620	86	41	170	1878	1592	1740
16	27	18	32	63	63	86	1422	1707	1585	1291	1162	687	98	43	185	1909	1603	1717

## Sheet: Fig6
Fig 6d
Sample	Raw C8 Area	Raw C9 Area	Calculated Titer
WT	0	556987	0
WT	127062	619766	18.2464
WT	0	559303	0
Dark	475324	702410	60.2267
Dark	408459	534605	67.9995
Dark	498838	675485	65.7255
Light	4470688	636570	625.055
Light	8703575	1348928	574.247
Light	5971345	847701	626.931
Light + 150 ug/mL chloramphenicol	7986435	825667	860.871
Light + 150 ug/mL chloramphenicol	8364837	1028680	723.714
Light + 150 ug/mL chloramphenicol	9237863	1064853	772.097
Light + 300 ug/mL chloramphenicol	7396898	903300	728.799
Light + 300 ug/mL chloramphenicol	8446891	957486	785.153
Light + 300 ug/mL chloramphenicol	8831034	1090184	720.944
Light + 600 ug/mL chloramphenicol	10254207	1468342	621.534
Light + 600 ug/mL chloramphenicol	8049645	941865	760.638
Light + 600 ug/mL chloramphenicol	8703560	1153213	671.703
Constitutive	5655479	1214231	414.532
Constitutive	6162537	1689783	324.578
Constitutive	5200028	1455563	317.954
Fig 6e
Sample	Raw C8 Area	Raw C9 Area	Calculated Titer
WT	0	631837	0
WT	0	618838	0
WT	0	466818	0
Dark	0	506383	0
Dark	0	405437	0
Dark	0	419281	0
Light	236211	385617	54.5173
Light	262204	437150	53.3825
Light	204230	389409	46.6771
Light + 1.5 ug/mL tetracycline	704136	513717	121.99
Light + 1.5 ug/mL tetracycline	608863	479532	113.004
Light + 1.5 ug/mL tetracycline	813759	468399	154.621
Light + 3.0 ug/mL tetracycline	1209157	537442	200.236
Light + 3.0 ug/mL tetracycline	1125385	530758	188.71
Light + 3.0 ug/mL tetracycline	1667823	533669	278.143
Light + 6.0 ug/mL tetracycline	1363089	576759	210.339
Light + 6.0 ug/mL tetracycline	1347553	581352	206.299
Light + 6.0 ug/mL tetracycline	1395709	631493	196.705
Constitutive	1072408	377438	252.874
Constitutive	2128664	649143	291.848
Constitutive	2144220	795453	239.908

## Sheet: FigS1
Fig S1a
Antibiotic (ug/mL)	0	1250	2000	2500	4000	5000	8000	10000
Dark	0.172	0.174	0.203	0.201	0.191	0.175	0.057	0.043
Dark	0.171	0.186	0.207	0.208	0.187	0.168	0.056	0.038
Dark	0.182	0.193	0.208	0.212	0.187	0.154	0.051	0.04
Light	0.192	0.2	0.211	0.218	0.201	0.183	0.088	0.045
Light	0.194	0.197	0.222	0.213	0.197	0.181	0.112	0.049
Light	0.196	0.207	0.204	0.218	0.198	0.188	0.06	0.048
Ctrl (-)	0.19	0.211	0.206	0.209	0.198	0.127	0.036	0.034
Ctrl (-)	0.187	0.21	0.217	0.21	0.17	0.136	0.036	0.035
Ctrl (-)	0.193	0.207	0.213	0.214	0.186	0.129	0.034	0.033
Ctrl (+)	0.209	0.211	0.224	0.24	0.214	0.084	0.033	0.033
Ctrl (+)	0.204	0.204	0.246	0.239	0.12	0.083	0.034	0.032
Ctrl (+)	0.208	0.213	0.227	0.221	0.16	0.07	0.033	0.034
WT	0.174	0.035	0.035	0.034	0.034	0.032	0.032	0.032
WT	0.183	0.035	0.035	0.035	0.034	0.034	0.034	0.032
WT	0.192	0.035	0.034	0.033	0.034	0.033	0.032	0.033
Fig S1b
Antibiotic (ug/mL)	0	0.375	0.5	0.75	1	1.5	2	3
Dark	0.193	0.203	0.207	0.162	0.095	0.048	0.04	0.04
Dark	0.209	0.217	0.21	0.195	0.075	0.05	0.045	0.039
Dark	0.202	0.207	0.208	0.097	0.099	0.051	0.042	0.04
Light	0.208	0.216	0.212	0.189	0.104	0.062	0.033	0.036
Light	0.181	0.201	0.187	0.162	0.063	0.037	0.05	0.043
Light	0.212	0.203	0.224	0.153	0.104	0.071	0.06	0.042
Ctrl (-)	0.206	0.217	0.215	0.073	0.094	0.057	0.054	0.044
Ctrl (-)	0.209	0.22	0.233	0.098	0.112	0.067	0.044	0.043
Ctrl (-)	0.212	0.234	0.225	0.21	0.086	0.067	0.051	0.045
Ctrl (+)	0.228	0.219	0.207	0.195	0.193	0.18	0.182	0.179
Ctrl (+)	0.218	0.206	0.196	0.183	0.193	0.188	0.183	0.17
Ctrl (+)	0.211	0.21	0.198	0.2	0.187	0.177	0.181	0.175
WT	0.177	0.202	0.201	0.202	0.126	0.056	0.041	0.039
WT	0.174	0.199	0.196	0.176	0.085	0.061	0.045	0.036
WT	0.172	0.196	0.193	0.18	0.114	0.05	0.042	0.041

## Sheet: FigS2
Fig S2
		Antibiotic (ug/mL)	0	37.5	50	75	100	150	200	300
Sample	Light Length (h)	Light Intensity (uW/cm2)
Dark	0	0	0.218	0.172	0.164	0.088	0.044	0.04	0.038	0.038
Dark	0	0	0.222	0.171	0.161	0.084	0.044	0.039	0.038	0.039
Dark	0	0	0.222	0.178	0.162	0.087	0.045	0.04	0.038	0.039
Ctrl (-)	0	0	0.173	0.139	0.131	0.104	0.049	0.041	0.035	0.043
Ctrl (-)	0	0	0.174	0.141	0.133	0.091	0.051	0.041	0.036	0.035
Ctrl (-)	0	0	0.173	0.141	0.136	0.091	0.051	0.04	0.038	0.037
Ctrl (+)	0	0	0.195	0.181	0.179	0.167	0.171	0.167	0.153	0.14
Ctrl (+)	0	0	0.19	0.179	0.179	0.177	0.172	0.161	0.154	0.151
Ctrl (+)	0	0	0.19	0.178	0.173	0.163	0.159	0.16	0.147	0.153
WT	0	0	0.187	0.04	0.04	0.04	0.04	0.04	0.037	0.039
WT	0	0	0.187	0.042	0.042	0.042	0.041	0.041	0.04	0.039
WT	0	0	0.188	0.045	0.044	0.043	0.042	0.042	0.04	0.039
Light	0.5	5	0.22	0.17	0.152	0.069	0.044	0.04	0.037	0.044
Light	0.5	5	0.227	0.171	0.156	0.078	0.045	0.041	0.039	0.037
Light	0.5	5	0.236	0.173	0.186	0.078	0.046	0.041	0.039	0.04
Light	0.5	60	0.23	0.181	0.167	0.135	0.057	0.04	0.04	0.039
Light	0.5	60	0.239	0.193	0.172	0.141	0.058	0.042	0.04	0.038
Light	0.5	60	0.242	0.195	0.176	0.144	0.058	0.042	0.039	0.04
Light	0.5	120	0.238	0.195	0.181	0.166	0.091	0.044	0.044	0.038
Light	0.5	120	0.239	0.195	0.188	0.178	0.092	0.044	0.04	0.039
Light	0.5	120	0.234	0.182	0.181	0.145	0.101	0.043	0.04	0.04
Light	1	5	0.203	0.162	0.14	0.062	0.042	0.039	0.035	0.036
Light	1	5	0.208	0.167	0.137	0.065	0.043	0.039	0.038	0.037
Light	1	5	0.205	0.182	0.146	0.063	0.044	0.039	0.037	0.041
Light	1	60	0.204	0.172	0.167	0.156	0.152	0.051	0.038	0.037
Light	1	60	0.206	0.172	0.168	0.159	0.15	0.048	0.038	0.037
Light	1	60	0.209	0.174	0.173	0.16	0.151	0.051	0.039	0.038
Light	1	120	0.216	0.204	0.194	0.178	0.173	0.159	0.065	0.045
Light	1	120	0.222	0.214	0.207	0.191	0.187	0.169	0.08	0.043
Light	1	120	0.225	0.213	0.217	0.197	0.187	0.174	0.086	0.045
Light	2	5	0.215	0.168	0.147	0.067	0.049	0.042	0.038	0.038
Light	2	5	0.22	0.176	0.156	0.075	0.051	0.042	0.039	0.039
Light	2	5	0.221	0.169	0.163	0.096	0.048	0.041	0.039	0.042
Light	2	60	0.196	0.179	0.169	0.164	0.16	0.151	0.072	0.037
Light	2	60	0.196	0.175	0.166	0.161	0.156	0.145	0.066	0.038
Light	2	60	0.199	0.178	0.17	0.162	0.156	0.142	0.072	0.038
Light	2	120	0.193	0.172	0.169	0.161	0.156	0.148	0.138	0.039
Light	2	120	0.195	0.175	0.172	0.163	0.156	0.148	0.138	0.038
Light	2	120	0.196	0.175	0.171	0.163	0.158	0.147	0.138	0.039

## Sheet: FigS3
Fig S3
Terminator	Sample	OD600	RFP	RFP/OD600
	WT	0.389	1127	2897.17
	WT	0.397	1105	2783.38
	WT	0.393	1153	2933.84
BBa_B0015	Ctrl (-)	0.324	1315	4058.64
BBa_B0015	Ctrl (-)	0.326	1347	4131.9
BBa_B0015	Ctrl (-)	0.335	1379	4116.42
BBa_B0015	Dark	0.286	1532	5356.64
BBa_B0015	Dark	0.289	1519	5256.06
BBa_B0015	Dark	0.312	1548	4961.54
BBa_B0015	Light	0.325	6207	19098.5
BBa_B0015	Light	0.342	6558	19175.4
BBa_B0015	Light	0.345	6488	18805.8
L3S2P21	Ctrl (-)	0.341	1710	5014.66
L3S2P21	Ctrl (-)	0.349	1802	5163.32
L3S2P21	Ctrl (-)	0.345	1826	5292.75
L3S2P21	Dark	0.294	1736	5904.76
L3S2P21	Dark	0.316	1712	5417.72
L3S2P21	Dark	0.301	1743	5790.7
L3S2P21	Light	0.335	5614	16758.2
L3S2P21	Light	0.333	5650	16967
L3S2P21	Light	0.346	5723	16540.5

## Sheet: FigS4
Fig S4a
Total cells (t = 0)	Dark	Light
	24	99
Recovered cells
Time	Dark	Light
0.25	0	0
0.5	0	4
0.75	0	12
1	0	22
1.25	0	29
1.5	2	39
1.75	2	44
2	2	49
2.25	2	52
2.5	2	55
2.75	2	56
3	2	57
3.25	2	59
3.5	2	60
3.75	2	60
4	2	61
4.25	2	61
4.5	2	62
4.75	2	64
5	2	64
5.25	3	65
5.5	3	65
5.75	3	65
6	3	66
6.25	3	66
6.5	3	66
6.75	3	66
7	3	66
7.25	3	66
7.5	3	67
7.75	3	67
8	3	67
8.25	3	67
8.5	3	67
8.75	3	67
9	3	67
9.25	3	67
9.5	3	67
9.75	3	67
10	3	67
10.25	3	67
10.5	3	67
10.75	3	67
11	3	68
11.25	3	68
11.5	3	68
11.75	3	69
12	3	69
12.25	3	69
12.5	3	69
12.75	3	69
13	3	69
13.25	3	69
13.5	3	69
13.75	3	69
14	3	69
14.25	3	69
14.5	3	69
14.75	3	69
15	3	69
15.25	3	69
15.5	3	69
15.75	3	69
16	3	69
16.25	3	69
16.5	3	69
16.75	3	69
17	3	69
17.25	3	69
17.5	3	69
17.75	3	69
18	3	69
18.25	3	69
18.5	3	69
18.75	3	69
19	3	69
19.25	3	69
19.5	3	69
19.75	3	69
20	3	69
Fig S4b
Total cells (t = 0)	Dark	Light
	66	126
Recovered cells
Time	Dark	Light
0.333333	0	0
0.666667	0	0
1	0	3
1.33333	0	3
1.66667	0	4
2	0	8
2.33333	0	8
2.66667	0	9
3	0	11
3.33333	0	13
3.66667	0	14
4	1	16
4.33333	1	22
4.66667	1	24
5	1	27
5.33333	1	28
5.66667	1	31
6	2	32
6.33333	2	33
6.66667	2	34
7	2	38
7.33333	2	39
7.66667	2	41
8	2	43
8.33333	2	43
8.66667	2	43
9	2	43
9.33333	2	44
9.66667	2	44
10	2	45
10.3333	2	45
10.6667	2	46
11	2	46
11.3333	2	46
11.6667	3	46
12	3	47
12.3333	3	48
12.6667	3	48
13	3	48
13.3333	3	48
13.6667	3	48
14	3	50
14.3333	3	50
14.6667	3	50
15	3	52
15.3333	3	52
15.6667	3	52
16	3	52
16.3333	3	52
16.6667	3	52
17	3	53
17.3333	3	53
17.6667	3	53
18	3	53

[truncated: 2 more sheets: FigS5, FigS6]
